# Supplementary material for: E2F-dependent transcription determines replication capacity and S phase length
Source: Nat Commun. 2020 Jul 14;11:3503. doi: 10.1038/s41467-020-17146-z (PMC7360579; doi:10.1038/s41467-020-17146-z)
Supplement: Supplementary file 4 — Source Data [file 41467_2020_17146_MOESM4_ESM.xlsx]

## Sheet: Fig 2a
	si cont	siE2F6pool		si cont	siE2F6pool		si cont	siE2F6pool		si cont	siE2F6pool		si cont	siE2F6pool			si cont	siE2F6pool		si cont	siE2F6pool		si cont	siE2F6pool		si cont	siE2F6pool		si cont	siE2F6pool			si cont	siE2F6pool		si cont	siE2F6pool		si cont	siE2F6pool		si cont	siE2F6pool		si cont	siE2F6pool
G1	Nuclei...Intensity.Nucleus.Alexa.488.Sum	Nuclei...Intensity.Nucleus.Alexa.488.Sum	early S	Nuclei...Intensity.Nucleus.Alexa.488.Sum	Nuclei...Intensity.Nucleus.Alexa.488.Sum	middle S	Nuclei...Intensity.Nucleus.Alexa.488.Sum	Nuclei...Intensity.Nucleus.Alexa.488.Sum	late S	Nuclei...Intensity.Nucleus.Alexa.488.Sum	Nuclei...Intensity.Nucleus.Alexa.488.Sum	G2	Nuclei...Intensity.Nucleus.Alexa.488.Sum	Nuclei...Intensity.Nucleus.Alexa.488.Sum		G1	Nuclei...Intensity.Nucleus.Alexa.488.Sum	Nuclei...Intensity.Nucleus.Alexa.488.Sum	early S	Nuclei...Intensity.Nucleus.Alexa.488.Sum	Nuclei...Intensity.Nucleus.Alexa.488.Sum	middle S	Nuclei...Intensity.Nucleus.Alexa.488.Sum	Nuclei...Intensity.Nucleus.Alexa.488.Sum	late S	Nuclei...Intensity.Nucleus.Alexa.488.Sum	Nuclei...Intensity.Nucleus.Alexa.488.Sum	G2	Nuclei...Intensity.Nucleus.Alexa.488.Sum	Nuclei...Intensity.Nucleus.Alexa.488.Sum		G1	Nuclei...Intensity.Nucleus.Alexa.488.Sum	Nuclei...Intensity.Nucleus.Alexa.488.Sum	early S	Nuclei...Intensity.Nucleus.Alexa.488.Sum	Nuclei...Intensity.Nucleus.Alexa.488.Sum	middle S	Nuclei...Intensity.Nucleus.Alexa.488.Sum	Nuclei...Intensity.Nucleus.Alexa.488.Sum	lateS	Nuclei...Intensity.Nucleus.Alexa.488.Sum	Nuclei...Intensity.Nucleus.Alexa.488.Sum	G2	Nuclei...Intensity.Nucleus.Alexa.488.Sum	Nuclei...Intensity.Nucleus.Alexa.488.Sum
no4	925155	1091510		6754920	8958120		8370380	11338400		13279100	7804710		2423040	1876290		no5 new	1185200	954394		6133050	5658480		4635520	11122200		9673990	8232900		654209	1441820		no5 old	941658	913378		6639430	8340190		9628600	6075540		10580200	5294460		1443720	2248360
	945072	1091420		2736750	3767140		8388540	9780450		6227080	6266480		1822040	2908000			1747230	1008770		4410450	4471850		5830320	7372270		3857990	7566320		1570670	2239430			669074	1127340		2829120	8487070		9310480	6753430		9363620	9819340		1776500	1520630
	1016120	1342340		5272940	6394430		7964880	13291000		9612280	7643370		1527170	2344420			1030520	737578		4235360	2443550		10755900	8285690		6348700	9729440		1539280	1689810			427792	1193760		2117100	7182670		8949010	9452630		8143270	13336100		1269130	1303250
	934846	1248410		5991510	3958240		10794700	12567500		10433000	7810240		2905650	2640600			1122560	1115130		2362370	5141820		6477290	7614910		6699780	12557000		495074	1728250			1219500	961635		3169570	7249680		6095790	8802410		8046480	8658840		1251280	2529520
	1266270	1644150		3444350	5177010		9994420	8210510		8789780	10019200		1414950	2383590			708786	773824		2624010	7071810		7058920	7249260		2830850	10147300		1434950	1903940			1020010	996184		2372750	4255490		6419060	7471000		9088300	12742200		1917700	2151640
	2004450	1222680		2505870	3164600		8141850	6955140		8946820	9929110		2788250	2957090			719465	1278330		4877400	12506700		3103540	12694900		6873950	3364300		1551120	1509580			1803360	1162140		3395770	3517190		6714310	3889930		5388760	10709700		2058980	1815990
	1367020	1461460		7047960	7841600		7448390	8103900		11415500	7339340		2374700	2183230			591341	934419		5820300	6837370		8515360	8857320		10411300	9590360		1299140	1611620			1011730	1471480		3987610	4143920		11847100	7152370		9209780	9661450		1863080	1962140
	1660130	1434800		3067550	10734100		7010930	10194400		6485410	10688900		2088780	3021820			841122	910570		3381430	3075770		7144640	7520800		9457670	9209930		1219020	2184360			1310760	1031080		2785760	3241060		8198570	7238260		7172680	2686580		1806710	1597590
	1381720	1390890		3499820	7882490		6884450	8415360		9183600	10610400		2034720	2420850			1011190	773108		5885100	5452420		6732400	3967110		12084200	9159900		1608820	842532			999188	1348290		4918810	7448700		5993830	5991670		3485760	5374540		837341	1462730
	925196	1481990		3452710	3953510		8937680	9408250		9668550	7608920		2190380	2828440			719196	1216730		4961510	3921810		8444540	12699300		10178900	6601060		1550650	1938910			1068010	1009590		5545320	7402780		4920630	6206270		4002040	10468200		1547090	1681440
	1205300	1449060		3207290	11073800		7922500	11831400		8173820	12967900		2231300	2738590			381342	1541940		2865760	5318960		9998640	7379290		3791490	7300780		1666760	1876320			299397	796908		4873360	7558970		7571020	7992920		9739030	6066500		1443980	2179460
	494107	935173		5961360	6627080		6406430	10893700		8385580	13058900		2824080	2572240			1042570	624198		2983200	8444480		7159600	7130970		12474800	5390860		2581420	1621090			900231	1128960		4456980	2126090		4928450	6062150		10022600	11990100		1480460	1516770
	1121430	922460		6171440	9125420		12955900	9252580		5947950	4983650		2018610	1944250			898238	536683		4505850	5672930		9055730	8440400		9522660	6105330		1501950	1785570			920814	901362		5342600	5237930		5017020	4498860		9517820	3118910		1454560	1537510
	1432010	1094750		2312460	8604130		7076850	9195330		9934980	4253310		2152630	2097290			1064800	847799		3361980	4467160		7149380	6631200		9659680	10142400		1648740	1708180			1050980	737744		3680750	5191800		6744980	6979910		4930270	11609400		2118290	1544120
	1198940	1168150		4384860	8165300		7255450	13386100		8254330	13438100		1809720	2818630			1305790	773200		2976370	7789100		7587400	4872980		8094920	14774700		1271400	1655140			1326317	743243		5273410	2996980		7340880	8868250		5663890	11503000		1238930	1784270
	1140880	1040440		4898440	5457670		5416900	13864600		8724970	15206000		1947400	2006480			1205190	1146910		4073990	7144530		6652920	6618220		10811000	13446600		1388100	1771600			1563900	1165290		3954600	2109310		4705210	6200300		2867740	8123910		1665180	1927610
	1328800	1380860		5229290	4131520		5913070	9505540		8084440	9100740		2841670	3082680			1098700	1146460		6167010	5878320		6765630	6738500		11107900	2774350		1084260	1684910			2020740	1319860		5643000	3912860		6251760	5776810		7573660	10917700		1090230	1661730
	1075750	1108620		5538990	5070100		6772330	6947590		6550580	12314200		2282440	2161020			894018	1442190		2233940	3181000		10326800	9255550		7652380	2929890		969288	1827650			1033660	842463		5006300	4308740		7866460	8910170		5746620	7400500		1549020	1891080
	1230480	1403280		4320300	6156100		12216500	5487310		8309860	11909800		1932530	2021890			1748840	864508		4850580	3135610		8555680	8066600		10446900	8101420		1607810	1804920			947690	1007320		4293280	9529330		5891130	10262400		7290920	8477600		1573080	2283250
	1594050	1196070		5832270	4171200		9709710	7504360		12320300	7808270		2015280	2332990			897717	868271		4201800	4378150		7763880	13628100		10217400	8618240		1640860	2067820			1184190	835366		5310500	5240200		8180690	7070720		6628000	8403190		1427550	1730400
	1528620	1256650		2401920	8005240		8420750	10492300		12221000	12811000		1840120	1958250			726900	1102720		2275310	5615300		7044010	10156300		7993230	3204260		1401970	639520			1480910	1251920		5302380	5724360		6487870	3943060		7781660	5354110		1784150	1635370
	1575030	1226160		2211750	3983620		8002790	8468160		12778400	14016600		1973400	1307730			917242	924957		3136140	2369900		7690290	8841350		5640210	7755260		1763180	1751360			1386300	1023080		6458400	5293360		6232230	8291320		7326030	9336050		2089650	1652590
	1535890	1088500		5119970	3793280		7848280	10205700		10432600	9898300		1700110	2527840			850506	1007620		5355950	4946160		8498290	9667410		10698900	10491500		2002000	1960300			1021680	1128430		2585870	5444160		5829800	7028360		7390460	8006360		1760730	1589960
	976519	1256610		2759280	5892520		11592200	12527300		9347690	9944650		1645100	1894820			1050920	962368		4525670	2261670		11426300	3375150		9011780	6354360		1257510	1464230			1046180	792012		5136350	7487630		4478930	9865600		7369540	9404210		2286850	1693040
	815237	1230010		5824540	3017980		10768100	13079700		9947260	8778160		1608510	2584220			913485	1128850		3252860	10507500		8978150	7353880		10040900	5105140		1793480	1359700			1457040	1115670		3325040	10464400		6595030	6704400		6253800	4205670		1437450	1690440
	1120300	1648700		2439730	4138810		9201050	7000460		14739200	12692900		1850920	2013020			1181980	1474470		6186540	5287270		7096970	9306500		9937700	5119410		1204010	1656690			835389	1115130		2820740	3091910		8593370	8808900		9806010	8463160		1768130	2097120
	966986	1394920		3035320	2504410		9970830	12181300		8952050	5800840		2205430	3020220			1076720	1210230		5260280	3301100		9053230	8354480		7152880	5739430		1316030	1710490			782710	964726		3297580	8870090		8317050	7056090		6924390	8551530		1666290	1801860
	1124240	1417520		6856800	4927290		10779200	8878780		11081900	11412400		1771500	2626670			967147	1596830		7733080	3407700		10326500	8242580		9466180	2909200		1116130	1242410			908505	1258760		3595130	6920260		7686150	6453920		5961780	11029200		1804900	1855930
	1205370	1444720		7905660	10397300		10094900	9518260		11739700	7972310		1820550	2729770			621494	768359		7606950	4414960		9726370	7546640		8521020	13726200		1533100	1806310			707125	1191400		6539960	3350280		7314630	5345010		9158040	4214970		1755220	1705880
	1279100	915617		5112100	7813860		8072620	8102720		11439600	8089150		2209460	2736650			890118	1210770		2255270	6626060		7855400	9903080		9605410	10228200		1370360	1462280			747868	957620		3329560	2399320		6315420	9392330		4651050	5016470		2169760	656610
	1266150	1518620		2207910	8027840		8148130	11063200		10619500	5736930		2447840	3356950			686905	895023		4595680	4789990		9700820	2684310		6349140	10658200		1111080	1872720			610651	1067930		4443290	6444130		6980580	5884470		8686650	6207210		2209160	2383680
	958807	1019450		2210160	6747270		5735460	10748900		11444400	10279100		2839020	1992980			723863	1307600		6903820	5691180		5364700	7096310		6983340	7500120		1819130	1514170			923334	1130710		4810930	7664490		6789980	5125230		7476020	9529840		1545360	1494140
	1023700	1303410		4715410	7866310		8422320	7594920		9840880	14422100		2923340	1959260			1012800	1010150		8206150	2294390		8816540	5382730		6254200	9057900		1538170	1967560			966583	1639490		4859460	2246870		5488720	7956120		9986350	9922680		1048160	768827
	1000740	1369970		6230060	5507760		7573200	9327320		3727850	8308600		2195260	2655300			1751050	1128010		6274180	2659910		6435600	5279120		7834580	8677120		1361010	1680420			1191870	1166020		4412570	2747040		2864470	6844720		5246000	6984230		1638270	1543300
	1434000	1290550		3665640	9866360		6123830	8972560		8455680	13590000		1776360	2168080			1129710	998781		4562320	7326230		9384390	6206890		7380920	6552560		1533450	1505180			957241	1334440		3588320	4623160		6173280	6947610		5074640	13979200		2049400	1445030
	858255	2010430		4252520	7261870		7474610	11339800		4276720	9206960		1924100	2183660			561290	865730		2439450	7714200		7303640	8931720		7810370	9936780		1406540	2057760			1024150	1443630		2750660	4174020		7999530	6865640		8214280	10917000		1566620	1383630
	1168270	1433950		2270510	3760680		10778100	9688140		9807000	15260700		2291100	2130640			945212	841750		4970600	2461810		7107520	10300800		8728990	8815510		1228860	2089360			1104220	1246360		3294210	3097890		6238080	6584870		7522210	2848090		1812720	1467880
	1920570	1546730		4975200	9225960		8957680	10487100		7994090	8783770		2223120	2395760			815576	1087020		2676900	5255230		8596140	8096930		7676220	2659730		1309740	1726320			1026040	1025180		2297740	2605780		6203060	4629150		9301810	10164500		1480930	2164450
	1282620	2133660		7823390	3245510		7699480	10063000		11150100	10608000		2675230	2231870			849238	294590		4025500	4767610		8893580	6692830		8249760	8477280		1745770	1419680			1179740	1198720		4085080	2159300		5614580	7410880		8690500	3163890		2007730	1651850
	1299630	1097450		5146550	11167400		10671700	8088710		10096900	5498500		2384400	2858860			722813	982572		4499950	2661820		7883980	6441030		6865140	11710200		1368810	1748280			1068680	1213830		2981550	3910390		6898400	5703080		9158900	2962290		2042620	2164180
	1191330	1305880		5236650	6598030		10419800	7343480		10126900	8933410		2247050	2163400			987952	1076020		2194730	4531260		8027810	8051140		7511370	8249250		2438490	1699980			1152560	1001090		2201590	3917520		5335030	5053880		6626210	11390600		1833220	1710610
	1094290	1449510		7898140	3604340		5945270	8778950		5813980	3639740		2286990	2032820			1248550	1160970		3265880	2893260		7922920	4815140		8573770	6538420		2174720	1596550			1310590	990618		3530030	3394140		5352690	5245060		9271900	8661030		1767840	1550720
	1204890	1198890		4805920	8780370		9282350	8076040		9388720	10399500		2277740	2265570			1267020	1366300		6490170	2607200		7562400	10288400		8187230	3969450		1218070	1821680			1992480	1246080		2692170	2382990		4626890	8352560		6551470	7834670		1733820	1218540
	1920300	1168520		3561580	5905710		9418680	8059640		6497230	8647200		2064750	2566900			722429	1161450		3776480	5645360		7784400	7295230		6060150	7575920		1311150	1933060			841222	1471330		2369570	4875420		6584120	8310950		5537770	5307510		1405110	1828130
	1225220	1116030		7785100	2640140		5729630	8467710		4639600	9380430		2868820	2105110			948482	1252390		3990300	2998450		5449830	4869050		8507820	10606000		1545140	1553890			1526590	1229060		5907070	6681420		6750580	5667500		8471870	5519040		2209840	1425920
	1357370	1519130		2323200	5167280		7521330	9240250		5636040	10862700		1810990	2416440			1190900	1210330		3973180	7251840		7160480	8371820		12698700	8556860		1239000	1922740			1396510	1248890		2482450	6150920		6715000	4056250		4594280	4772630		1429870	1289790
	2008840	1304480		5852860	6461430		7984010	6828690		9033410	7032520		2256960	2033750			1012600	946460		2355430	5760270		7262340	3926740		6976880	5560050		1349910	1365140			1082260	896089		3377370	3740890		6220850	8056700		8338040	7712220		1258290	1447720
	1405730	1272700		6908240	8453010		9065290	9540120		8409310	10536900		1925830	2731520			839467	1023760		6767160	2121660		6439010	8997360		12616500	3249050		2622980	1852970			743647	931362		3059010	4169450		7495000	4965560		9144880	7397090		1696460	1821200
	1225800	1317960		6732740	2995250		9642950	9022050		5980850	10017000		2342910	2094230			825800	1068970		3914240	5391260		3962700	10530700		4672980	11193400		1530910	1874360			348369	776651		4081190	5643390		8199010	5052110		9287400	10913200		1389310	1537930
	1161810	1508460		5586990	2871790		6804000	7655220		13518600	7466230		2410200	2541670			776290	1096620		3631670	9613160		8371870	8010180		10604700	10058000		1728730	1443240			727643	901022		5275340	3578440		5681680	5894980		9677680	10298100		1582400	1186220
	1965500	1169310		6195170	4157660		7977510	9602410		5582060	11496000		2570320	2209770			899682	1070730		3725370	3787560		7476270	7727130		8837500	2743620		2404350	1569760			765440	1462510		3711960	5992540		5825460	8828340		2906010	6891140		1446680	1908760
	1955950	1800810		2378560	6283080		9227870	11893400		11276200	10325000		2087990	2319860			951352	1436090		6414210	4206080		6852560	9635650		4235080	5373990		1696050	1321910			639899	1549200		4931280	6988190		6792330	6975860		2870010	3709880		1603010	1767010
	1792710	1243250		2914070	7684240		8281650	10934800		11816800	7838530		2488100	2556130			898221	1277620		3720570	5149020		9310080	9835280		11709300	9432090		1613680	1255110			534089	1894980		3074520	7176950		6378960	8250150		8207810	9259010		1095040	1415620
	1283240	1737350		2997350	2387630		7828630	11218200		10701600	8148060		1839040	2707180			876119	1148410		8842180	5347050		9364380	5697460		10592300	9764460		2340220	1556380			665384	1219430		5078420	4005400		7108880	5963900		7220780	6179660		1494090	1959680
	1339140	1316780		4764720	3807060		7996830	6853950		10395400	9775420		1514990	1982070			758342	1366160		5469730	4030880		7889690	7195620		11656000	9112150		1143700	1219700			996124	790889		4790490	2394270		5968940	4403170		6896760	5981780		2187180	1451490
	1851400	1161560		3256640	3402630		7159670	5553830		8390280	9433780		2203330	1996740			619710	922810		4820740	3290970		9195330	7568970		13327600	10975000		1351050	1496360			971370	1235130		5915480	3601590		6095830	7953700		7924950	7035880		1655460	1593050
	1492060	1303350		7050840	8169250		9719260	7408100		7355900	11072200		2608960	1971020			824726	1216960		4330250	2672130		6286090	4228530		7903190	7035360		1195970	1617750			927895	867042		5095760	4258120		4148940	7620300		8121240	5365600		1496410	2137710
	1175490	672252		2576690	4738100		10866100	8597190		5687570	10635100		2320930	3180520			927423	806621		4915300	3205090		6009460	5854950		9127410	10730800		1153460	2391200			1291630	809130		7352180	5700040		8050590	4983730		7018350	2743610		1506420	1389560
	1027720	1097360		3428290	7386260		10452900	9068720		10592200	12738200		2269110	2665450			1023880	803100		3725710	3620050		8241210	6486360		8318420	9880400		1011010	1577950			889196	1059680		4775490	2826400		7241160	9158200		8070350	6489270		1372890	1512930
	960301	1444420		5038180	7729590		8399790	11099200		14257800	10907500		2056130	1959240			1047700	1233040		7642360	2261330		7058300	7205940		10489500	3989010		1403960	1523550			1418440	1585920		2392290	7091940		5786650	6486820		6455910	6184020		1775400	2599800
	1166800	1184970		5707760	10922400		8026070	13533000		13073300	11803000		2530350	2459550			996869	913475		5041940	2857740		5948580	5126180		5057260	9048710		1755160	1144190			1390010	885514		4083010	3863140		4974320	8959050		7160280	7658950		2020130	1437620
	1642260	1211250		3471470	5317700		7409500	7702560		7372520	8076650		2335180	2533610			595864	961662		6214990	4210100		6750240	6288920		11202500	5825410		1774570	1962400			1055010	1019270		4673830	8855610		5229570	6059510		8414960	9590790		1445780	1545300
	1234720	1053880		3522280	5642180		9443420	10334100		5642910	12381100		1889910	2331070			633364	862895		6589790	4346190		5589330	5033090		10790600	9928870		1267610	2418710			1181230	939759		5442670	3966480		5524230	5137380		5887240	8163730		2275590	1968810
	1960040	1450540		3501380	3124880		8064470	4755010		15588900	8202040		1846920	2073410			1148590	747061		4109190	4024370		6524560	5842880		9414520	9061720		1450440	1744670			1062230	1135830		5174530	2195830		6267240	6438030		4083410	11447600		1780440	1256690
	1009950	1267140		2902450	3637900		11978200	4355370		10020200	8949610		2064520	2836560			1281710	1035960		5401250	5006570		6575990	7288720		12167600	7313760		1263740	1439350			488975	1147480		3000170	7291410		7584700	6837960		6339900	2843760		1448300	2342670
	1322500	1386810		2703380	2447120		8072580	9398370		14953000	8323320		2408070	2559540			1146440	1021340		2248400	7548100		5148080	5821380		8586230	3160400		1504200	1425140			741126	1056480		3194490	3934410		6837880	7369950		7297770	12791700		1711190	2126490
	1143640	1129350		4496150	5517610		10378500	8954030		11016800	13394800		1488840	2311760			872310	1225900		3273100	4833960		6268170	7913690		6793780	9681230		1535170	2010490			887219	886811		3128160	2720690		7065840	7105070		6588490	8311580		1888450	1282170
	1509960	1375510		4043480	9903030		7666370	10683600		8293180	4813210		1869180	2067940			1088790	1086770		2913850	8732130		7143340	5565800		6825580	10377700		1519670	1396670			2022790	901919		2885970	4312720		6792140	5732760		6316760	7368620		1297050	2242200
	1108420	1736460		6654480	2707020		4905950	9244720		9953360	10379000		1375940	2145690			1001070	904931		3323670	5023550		7464160	9669350		9310590	4575710		2044430	1442660			1001850	1081210		3272770	4065240		4971060	7001720		6330870	8086770		1471640	1581320
	1173070	1541800		3186190	3360570		5987420	8803780		12742400	10803800		2170280	2203540			479882	633053		3997920	5944260		3394500	8541970		4905370	11210400		1518780	1371140			1156160	1152680		4498080	6013910		6492240	7321080		6668830	3436820		1492060	2056370
	1226950	1614570		2650420	6062780		6947160	9625730		5619280	10890800		1831560	1708210			926653	847554		3180130	5719960		6217520	5810860		2773430	8850340		1225400	1968060			1059550	1741150		5658760	4737340		7024300	6997050		6959490	7780480		1465950	1406170
	1688210	1225750		3915540	9818070		7865220	8220580		8285230	11305200		1773520	1984410			693835	838575		2187540	5775540		3881200	6045680		8065060	10349300		1275780	1647380			837070	1055650		5348130	4158600		4597900	6885430		2776960	8840330		1664780	1557760
	993512	1062070		7638880	5940580		11854300	9355590		9454410	8752600		2400160	2856130			1122800	910778		4245580	6943920		6430820	7671500		7751180	5762490		1495780	1302310			997498	941947		2952570	2847790		6402000	7468610		5008580	13043600		1729410	1487040
	1659660	1206870		5817050	3414320		9569200	9007030		9671670	9961190		2007950	1792310			1080680	545546		6509650	2109670		7939580	5136250		8526480	9198900		1319710	1904520			1085420	896785		3141920	3770450		7095440	5120040		4976920	3418960		1536830	1438050
	1450590	1232150		5293490	4079170		9795840	10754500		7172510	11346800		1706830	2874960			812508	562089		6637880	6150290		6722200	7902050		6196010	8150990		1827690	1497630			785493	1166740		3063670	8524280		7520610	6144850		6015140	11744200		1804460	1954820
	2099970	841887		2933660	2417610		11119100	10709800		10170200	11818400		1869310	2621240			714822	1249680		4665740	2385530		6662610	7302420		10300900	9603880		1258040	1813140			924688	1189860		3232260	3821960		7877550	6263860		9210500	10599500		1536800	1481430
	1567600	1229550		5357240	3477620		7988860	8547800		10225700	11342900		1646260	2661100			1102660	849116		6352510	6415670		3990220	4449230		6533700	4925320		2240230	1412540			864661	1372270		3958160	5969730		6003130	6974210		8555220	8745970		1843200	1630240
	1228360	839080		5495050	8725430		10053700	12432200		11557600	8284190		1692160	2891180			1310420	989582		5408020	5273350		9455900	5267320		11000400	8209300		1271610	1441520			2086340	1130000		4681190	4250030		7679280	7038530		8188460	11275900		1582760	1478840
	1285210	1069930		7848860	2472710		15151400	13015900		7540020	10492300		1650580	2216040			981890	925425		7255470	2997230		4784720	6383970		4717290	4866380		1544760	1441510			1044430	672488		6012510	5803040		7804950	7540180		5106890	10154300		1685410	1237790
	1141130	987539		5342640	7985940		9480510	8704400		7554910	5135070		3476950	3147880			1102670	1228760		5766940	6008300		7223990	6655760		8483290	8813600		1422930	2107070			1172560	785508		2936650	3018840		7577300	7628980		7738660	7190570		1921330	1954040
	1024220	1051880		3334120	7473280		10134500	8609840		9305240	12152800		2911500	2601180			1107270	867721		2247350	2839140		7033350	6166180		7031520	6015330		1992850	1948360			638170	739030		5310200	4141400		7084650	7345670		6432540	2714960		1616940	1562820
	1250500	921015		3598380	3759670		11815200	6296470		8140750	11523200		2102050	2179750			754270	920438		3174850	2480560		5623220	8459140		4754840	7798220		1386270	1193760			720207	1185530		2747760	4625770		7575560	8038410		6533100	8966180		1559420	1363680
	1508860	978251		4631460	3902090		6998590	9181080		6480970	11394200		1855510	2040570			654709	809034		5099770	3338890		5592660	6082650		9374850	11154100		1608750	1535520			924313	1175520		5420960	4448670		5501490	7313530		2722260	2700520		1711210	1378460
	1057970	1445010		8530900	4427610		10200600	8943140		11575100	15138900		2019140	2161240			925223	1020470		3048510	3449260		5576290	5340140		10974900	7309380		1428670	1950820			862244	1116980		2264900	3296040		5975260	7191160		7015040	8200050		1376870	1544740
	796184	1193210		2543930	6838410		9289460	7552240		7128670	7358060		3349620	1730880			865054	487960		4051530	4165930		8585990	6869210		7799520	2932530		1637550	1981340			847162	1122870		6596500	5108700		6010300	6433380		7254170	7024410		1801780	1566220
	1575080	1369800		4484360	6029350		9507290	8457440		8315470	11679300		1956390	2547340			812316	420053		4958590	6637950		6731250	7363120		7095490	8607290		2167190	1647190			1229040	987372		3515750	2160560		5322410	6248770		5402010	9125350		1522660	1947830
	1571260	1026700		3288560	2299630		10006400	9040470		7065190	7999360		2538230	2678240			378681	1110290		5194500	5567200		7545290	6208330		8165000	2714190		1838340	1759200			788217	948564		2587430	3216700		5217030	6786600		3899700	4565730		711973	1255070
	1286630	1329740		6681470	6360150		10194400	9399700		8123860	13855000		1570060	2873000			983772	1039740		2120550	3017850		4519850	6058760		6845000	7597680		1697440	1546680			1298100	921419		2175100	2332090		7381460	7695440		8588020	8561500		1688160	1333700
	1143770	1260930		5880940	5336590		9490400	9006930		7810740	4334970		2706180	2555060			1099870	838384		3355220	7088620		5653590	5715080		7483410	9074970		1487940	1307460			1121810	1089380		5264880	3545510		6754460	5146490		4440220	7425680		1305930	1532540
	1719090	1266020		4561840	7230200		10137300	7185030		7377130	4025040		1317010	2315820			829491	717903		3089570	5363020		7557920	6995330		6393210	9964120		1243500	1727340			1258740	1804790		3308480	8458140		4341260	7227480		2687130	7255630		1677890	2615180
	1086470	1230510		2283550	7461380		5661510	9621900		7974760	12281700		1711980	2308560			997960	1009400		4081420	2722160		7525710	8491990		8164700	3323440		1718530	1631760			1045520	1510820		3343830	3462020		4394860	7906390		6289040	7154640		1421740	1757730
	991309	1566690		10307100	5489600		8602160	11042400		9584590	9109570		1724970	2181600			446679	1481080		5984540	5342960		7758560	7973120		7434390	8395090		1389540	2521880			982259	1018890		4491420	4943960		5033960	4811210		3326050	7615710		2091600	1649760
	949811	1515380		8369080	9718880		6090920	10815200		4841330	9504980		1182250	2579350			539133	755399		2215060	2423700		7243100	8887430		5902680	9019650		1591050	1758860			2037320	1686360		4841620	10292100		5150690	5976400		6889290	6770480		1186310	1671080
	1022520	1346050		4981350	10082600		8149980	12139000		4972790	6290700		1882440	1247170			1026140	741045		5359860	2636930		7635960	7433340		6924350	2859120		1263720	1876290			879484	1455570		2281660	8047700		6251280	8052450		9840000	7279490		1125360	1584290
	1263490	1377240		4902300	2207860		6979920	8244600		7014880	9987820		1858390	918205			940320	1045700		2429400	6053820		6271060	4932840		3675240	7256600		2490630	2320170			1335810	1178440		5295450	6071030		3835290	6306980		2830730	8632970		1640280	2149960
	881001	1569800		7543560	5620870		9684060	6831770		10838100	7574410		1641020	2580790			746303	1070440		3903520	6329700		7797500	8559490		7987400	6755800		1669330	1658120			1132760	1069700		5068430	6900450		5940970	4604290		2944870	10031300		1662900	1308660
	1110150	1230690		4172380	10215200		7076720	8940290		7061830	9920020		782767	2554250			707596	1237130		4038200	3968080		7645370	7844360		9119670	7884670		1446600	1735710			593183	1179450		5372700	5170980		7213440	6017400		8506680	8786850		1335920	1468760
	928951	1639370		3642940	7786110		8829500	9235900		9850640	7771910		1748930	2068390			570488	1007340		5281070	6514590		6653740	8624200		7316040	5732360		1129390	1536300			736780	1167600		6116260	2678270		5336580	8640830		2720200	7447400		1478800	1114180
	1330770	1658250		8023960	4153820		6678240	9862540		9132580	8150320		1709300	2787450			1201980	1388180		4689860	6907040		4932640	7554080		7271320	7936660		2267240	1364030			748249	885868		2526600	3726660		3992850	8289440		8470140	8204040		1708820	1851490
	1291210	1601750		6691620	8272510		6952720	10133500		7979680	6797920		2080990	2862910			981608	1247620		5688260	7493840		7213680	7480340		7059630	4019980		2404250	1320520			1065980	932922		5490060	5241690		7462250	6231450		4649310	4119740		1468550	1514300
	1155050	1732700		7144180	4410980		8419840	9469290		8212850	9241350		2538700	2936990			1025610	854229		4305720	5254400		8842350	7960960		4163740	8323020		1545020	1744680			939794	1351990		3164700	5390960		5664590	3066610		8380330	5220380		1892700	1597590
	1181060	1894240		2407430	6148940		9184800	7515830		6065090	8907660		2340080	2342740			948152	1048440		6813010	5397570		5900470	5623060		7398010	6287800		1636180	1764130			1156140	1162380		4101510	3822740		5158790	6600940		3024490	4214240		2098760	1688960
	1370010	1441600		6069960	8185880		7717600	7140040		3644150	4714010		2127680	1997170			840071	965921		4210160	7366020		11228900	7566890		7245170	10300000		1312650	1263350			1215760	914343		2241480	5789690		6632760	7731960		2770730	8788690		2333650	1442170
	2128670	1461930		6298260	2250130		6911240	10771900		5469400	7168200		2300150	1774300			867884	1196620		3238830	3101210		8174940	7384880		4472270	7875510		1548440	1433510			1098050	1019410		5330040	6084030		6311940	5513460		8651420	10937900		1508800	1665990
	1051630	1402550		6880070	6842950		6563730	7752200		9436580	8073480		1701970	1881130			605033	1367530		2943820	2870740		7523270	6878890		8185720	10754700		1312860	1690200			1518130	1449170		4906640	4887220		6596720	5977110		7269720	8068390		1780020	1303980
	1164290	1069520		2338590	6366340		9234250	10781800		7268540	11666800		1657570	2362160			857134	1112620		5474050	3654190		7013760	7042620		8202940	5821120		1424090	1738950			947734	1277420		2365570	2353370		6042640	7645190		3410340	8518900		1172020	1683980
	1836380	926778		4983910	5468760		8578310	5237250		12236400	6363590		2963590	2334400			922682	863519		4679020	4486290		4072790	8034860		8177540	7481980		1566660	1893640			1007630	1248100		3549770	4189680		7039130	9783760		6678420	6290600		1621920	1980190
	1107280	950847		2965320	7783670		6441410	7699000		9252610	8535280		1280030	2196950			1121430	912894		5964350	4181930		8062240	6024730		7895400	7303490		1466480	1518150			1236540	1199830		3245520	3731020		6881800	7833730		9662020	4137920		965953	1648490
	1007960	538235		2435430	5606500		7773880	9260990		6383560	12240600		2463820	2520570			978294	1227180		3806850	5427270		6807610	6771300		6301140	7524950		1638160	1938000			893476	1309240		5345470	4188360		4532670	6382340		9098070	6556410		2112480	1388320
	1171540	1160540		3557470	7159690		6812650	6162410		10416600	6635450		1553910	1888380			785231	1222340		2300650	8718230		7322300	6882790		7969180	6522700		1380390	1419550			860788	1212800		3136700	4490000		5344990	7084710		8594410	5229900		1969330	1991460
	927826	1131420		5557220	7222190		9748420	6536440		8280560	5554870		1442510	1982270			842703	914442		7490120	4747330		5474850	7189850		7015440	9617900		1766560	1510160			1641720	1052520		2329150	4369470		4607980	6890480		7955030	5053830		1644750	1323500
	723847	1568350		2332660	8326250		6989660	7386640		7226160	4644070		2801250	1135560			693101	1089520		5265430	4836030		5127840	6790090		10743600	3919460		1479100	2156160			943339	1271780		5568720	3107250		5451490	6775010		7565380	8208940		1900560	1711230
	1052770	1658840		6604460	7719800		7072600	7125960		5316760	10691300		1602660	2043880			717173	684296		6922560	3391920		5210290	9076150		11182400	8006450		1240570	1852040			945274	1194680		4379200	3978890		5301820	7353530		6184340	11269600		1852200	1406450
	1411020	1960670		3127410	5014890		5174040	6257940		8517200	14372600		2121710	2406710			1257390	690536		3455440	2671200		5143910	8752140		9537700	5870180		1512850	1408360			1047860	1240710		6939560	2658180		8115110	8074500		9942250	8687270		1879890	2360270
	1367260	1235900		3288750	2726390		8500260	7869970		9179020	3514270		723505	2010860			824698	971219		5417310	4233120		5863570	8045530		10556900	6203000		1456990	2545590			929769	1084760		5131920	4949520		7646020	7873600		7772060	8595950		1943250	1395360
	942706	1246730		3727200	7707050		9565130	6075220		4784040	6943550		2313730	2753950			1007720	1089950		2458430	4010710		7439900	5914800		5246170	3559490		1679550	1960100			1462380	1102010		4273170	4092110		6131450	5865480		10794900	10743800		1592980	1806430
	628250	1362240		3332090	8261600		8845340	7865380		7713490	8937010		2388040	2358430			1274380	1418980		4716450	4435370		5950550	7820010		11469200	8722530		2496300	1819610			1220210	1306430		2122160	3516130		5852890	9434040		8942290	8248290		1120510	1598410
	2014810	1269960		7431460	2581630		6720100	10123400		8712080	10360400		1591950	1682410			814864	1401120		5509980	4464390		4874970	5889080		15414100	5541060		1257790	1768410			1490200	1322660		3995900	3301190		6620140	9276960		6610320	7908350		1578180	1689210
	1152900	1352760		7879760	6369490		6353060	9246180		4312830	4166970		2554820	3290200			786829	1267330		6467290	6608910		5749060	5859750		7601250	8617640		1871030	1497090			1220700	1286990		4488560	6272910		5779710	6513890		7194060	6484390		1884570	1829820
	980647	954419		4969340	2720940		7902740	9668880		5985690	10207000		2009420	2192120			924160	922498		3300580	5166210		4843130	5468600		11286500	7587660		1630980	2358440			1587240	1353370		8018650	4396150		7279540	5580450		6948140	9569930		1297790	2387920
	808061	999718		7562040	2294900		8342190	8411850		6721700	11102800		1872290	1825390			700893	1318240		4924960	5388590		6362640	7232220		9966320	3248450		1347180	1500040			957496	871501		2648490	3189930		5154630	6606210		6653530	4218220		2364140	1271550
	1197510	1521430		2218770	7660100		7742770	11074900		6821710	10368200		2297480	2574720			1001380	1620330		6238140	4875480		7624590	7827370		9117700	9973490		1232480	1597110			639985	2082030		2526460	3255340		6986620	6429510		4773410	6590580		1242220	1303480
	1438770	1471780		5650750	3818110		9420560	7638790		6842270	9642560		2101460	2125800			1057170	1157480		6593430	2120390		4954300	6549990		10936000	3818490		1201830	1795350			590334	467281		5771790	4432150		5351180	7205500		6543110	8261680		1661110	1194020
	1771340	1785310		3955880	3587760		8884900	6860610		7451560	9765860		1958120	1629830			938524	1145800		5894860	2818050		5222420	7202750		9437950	9906350		2329760	1441100			1330540	975417		6427710	4147060		6884660	8341460		8357500	6955990		1863290	1586110
	1463210	1656500		6293850	5208540		10118500	6250240		5310440	7487470		1825200	1571470			1087260	1044800		2548620	6274660		5953370	5535510		9347150	9157960		1397260	1354190			1472560	1292350		3100050	4214130		5065640	8388900		2694060	2784640		2032890	1366040
	2195880	1551310		2816220	6732290		10327500	8592510		7735560	8977330		1865990	2304240			1403010	1037190		3328110	4471020		6012380	6197240		8236580	6548350		1244040	1358300			1285690	1217420		2670580	3458860		6496300	7591160		5124270	6627940		1442120	1780420
	1162090	1202840		2910950	3501950		8529530	8207340		8128700	7778660		1708880	2079920			1006930	1301040		4056310	2232040		6559260	6707500		6595960	5532760		1603460	1305570			1606040	1150590		5593990	2446250		7712630	9275560		6210800	5771500		1486340	1326200
	1152640	1931770		3777220	5900690		9480310	9002340		5680940	9511220		1919470	2073720			884778	1194520		3672840	4414090		5757920	7037890		10186400	3666240		2061850	1852770			697829	707630		3810360	3075880		9000520	5075960		8902750	7625460		1261760	1545670
	1011810	1227070		8816840	6250110		7266310	10948600		7481720	7252110		1763690	1907050			1000270	1180590		4792430	3421880		6421110	5157570		8550770	4425500		1187160	1601680			837692	777838		5102600	4009080		6238700	6524910		4343750	8894540		1567660	1426370
	1248000	1243930		5756850	6420050		8495480	9711970		8611220	4670470		2172050	1759150			1365470	834794		4540540	4719320		5951850	5956980		4037270	7532000		1391890	1673050			797867	793232		5426710	5885800		8291330	7050290		4951860	3113940		1155410	1711500
	790475	1292810		3583760	3857020		8794950	9187760		8689760	12236000		1707420	2172830			973814	919116		3926540	2876460		6025360	5843860		6683270	3436120		1280660	2240560			863686	1260020		5280880	3897650		7857440	5016540		4039300	8938730		1197370	1455120
	1166810	1243200		6809370	6907810		10757900	7384690		8775720	4105670		1649380	2127060			529430	963764		3515340	4997470		6701050	4993730		6816030	6570210		1492720	1553580			759239	1134790		6011640	6459420		6559230	6041270		6466760	7552670		1410580	1046080
	1137350	911626		2394270	4889600		9117240	13874400		8306230	4415330		1680940	2606020			723040	1010060		3704260	4690240		8063490	5830950		7454390	5106120		2591610	1830470			1425550	1270240		3902850	3325440		7605750	7426010		7546800	6219490		1119910	1253940
	1350260	822938		7522290	6858080		8984590	10961200		8574200	11895500		1945000	2389630			1192370	1307230		2394140	6330890		5878190	6129900		5480600	9518720		1519770	1040820			1108940	1105580		6148160	2163980		7771210	5246730		6616680	2722290		1475700	2231100
	1486390	793857		8782240	7245390		7611760	10621500		8721970	8315070		1283700	2153130			1765440	1070620		5416140	6101630		4827050	5888790		6506680	6801800		1310500	1452040			903350	1265140		2321440	4973810		7079230	8606040		7895320	5958210		1910960	1736720
	2179410	1047030		3708620	6535140		11434500	9357970		7047270	6476010		1538390	2139870			1204160	961395		3965520	2422540		6285900	6008040		6217530	10129600		1422050	1797200			1288360	1126540		4472900	4063940		7394010	8423570		6976940	2905240		1338740	1436500
	1141520	1385750		4251420	4801970		10381500	11028400		8799880	9244700		1713830	2784140			1479820	1553800		6571750	5067080		5901550	5201870		8912570	7482520		1861330	912520			1028890	1118200		6409920	2188930		8541320	7622850		3589630	2942550		395730	1464600
	1290720	1085920		2711940	2728990		10676200	8027090		4984110	4629080		2063940	2151830			1081270	882309		6166880	2389930		5739230	8029600		4189810	5586410		1947830	1636100			1524600	1012560		6202810	2715590		7832010	8138650		6827780	8938020		1741680	1947410
	1367510	991677		2986160	7666490		10980300	10972500		8641880	5732200		1922880	1597720			344728	514335		6603850	2299460		7698130	5480030		9263300	6830980		1396070	1868810			1114680	1258380		5512190	5538010		7995920	6497620		9008690	7174390		1753270	1817630
	1140100	1476470		4942750	6429930		11220900	8347720		10444400	4461990		1708690	959563			349241	523427		6238210	2857450		6261170	6585100		7172410	6494030		1593710	1600740			456952	1584060		4633940	4022630		6909090	8502640		6920550	9139210		929384	1348230
	1387970	1115140		6667290	3647350		8725570	7578750		9332240	5688070		2693160	2637260			1100140	459692		3737310	4430930		5626180	6783120		6196730	6819600		1191120	1524650			1269530	880323		5517870	3464510		5307060	7075640		8238500	8754720		1192580	2219940
	1442700	1592610		4704840	3422560		10135100	9673340		12138900	11315700		2890210	2054850			850715	451256		4217830	3812680		4467810	6077570		8028000	4077220		1194320	1355650			1046850	1015180		5867550	4009220		6426420	6906390		8016390	8946680		1817740	2301760
	1219040	1661910		7762550	3698330		9384200	8022500		9058310	8520440		1720100	2045960			1295330	1193260		2613190	2568450		4159270	7488820		6354620	9452500		1406760	1700820			1043900	956206		3673460	2707670		8108680	5756490		2814570	3727240		1660360	1237840
	1287120	1348780		4079810	3087090		8956790	8941270		11365900	8145890		1866410	1965760			1003210	1038220		4589330	7920820		9452600	5136900		6557000	3900820		1482340	1740870			1151400	1053800		4812770	4698910		7518900	5127110		5559670	7791010		1265770	1466570
	1484900	1428840		2751780	3082440		7077710	9067880		13715200	10428400		1318450	2931340			851024	1405260		5467550	8541990		6618660	7101040		8209880	8089610		1308410	2279540			956394	1084000		7472460	4351720		5374720	7008550		7490630	9454060		1201100	1489960
	1450720	1636920		3994480	5680930		10384200	9112080		8325740	8629530		3093690	1727660			785534	800082		3201320	2733490		8106840	6178870		4117600	7858050		1417380	2604320			1079430	1085470		6476230	5674890		5704190	6096210		6960640	8179670		1366460	1679760
	1240950	1285260		6808510	5271040		7993860	8961860		4065350	3703860		1653230	2441020			1867540	864394		4431390	3952020		7961480	7512650		7298860	8464670		1642110	1623320			1175040	1256940		2909060	10999400		6657580	7092110		6486660	9368880		1158340	1758470
	1200850	1116960		3512530	8041760		8348890	7997450		7494300	11852200		1245630	2418850			874928	1097930		4775890	2813120		7117290	7488920		7963150	10151700		1965890	1901080			974543	1061380		6311900	6116690		5308880	6048470		6828580	9378340		1755220	2214820
	1041730	1198050		6785830	5160390		8755880	8582580		7858400	7195710		2697310	1988570			961519	1088410		5360790	5490830		2973270	6230210		8277860	8761220		1294430	1950610			926293	1017660		3803840	2816520		4377540	6349230		6530110	7565430		1275470	2085180
	891392	1017470		5782550	7091200		9501540	7296560		9500180	11761000		1277650	1971320			517576	1129330		6380240	4731810		6072080	6669300		8729170	9669660		1762460	1753200			1090190	1044790		6079510	2705950		5346550	6062160		7617520	3134810		1536470	1409460
	1156310	1007940		4497470	9014320		6892650	8925020		7282930	9872570		1923480	2011360			786426	1089540		4319450	3922380		7191030	6786960		5095080	9437860		1510030	1583400			1059780	934130		5637130	5342780		5752810	7562620		6208260	6301600		1835250	1621650
	1054700	1197620		3463860	2578310		8817770	8039060		7376850	14017200		2116840	1930260			713263	773256		5600290	5582070		5450500	7936340		4774410	8071000		1182690	1742710			1010700	1486300		5645320	3901100		6397570	6776920		5903260	7316840		1787680	1506660
	1305180	1070540		3052050	6757500		9710650	6922540		11040300	10960300		828986	1925650			1910560	367954		5102860	4638540		7656580	7727060		11384600	7200550		1400500	1622130			1107750	826720		2531590	7634780		7129920	6484120		5302150	5315780		2605450	2029290
	1175100	1126540		5332970	5529700		9202820	6770780		5798410	11740600		1391600	1797480			791852	1424540		7088380	2122580		5657610	7099380		7123540	5544730		1732900	1412130			1259140	1146210		2619250	5329530		6345240	5661140		5202730	7062880		424995	1591300
	1166050	803007		2434940	5275580		8502180	7820320		8878220	6692290		2364050	2546110			768681	964498		4433590	4592020		5804780	6033420		8414260	8339840		1724930	2051220			1347840	725322		5810670	2702100		6031740	6978340		5227440	6089740		2459910	1481380
	1715350	1129360		4286560	3656100		6059420	7170570		6735530	6958510		1342800	2264220			680743	1145300		3164100	3288490		5602950	6791970		8606990	10844900		1542580	1382530			388549	826449		6183820	3787280		5674260	5551990		6674480	2917570		1560540	2045080
	1188700	1132430		6222120	2848600		7498150	7981310		7530500	8709650		1646340	2054220			823259	962607		6245550	5235390		6817290	5843210		6534270	3706830		1684600	1694710			553771	993151		2815090	6445090		5761240	6496670		7638410	8487700		1744450	1203560
	951126	1436430		7092170	5867460		9192390	10396400		8473580	8654440		1799540	1829090			822346	1209060		5048010	5770660		7551230	6573710		10906200	10772200		1787330	1638070			424882	1054980		2700280	2870760		7803010	7033050		4976510	7294490		1512310	1569270
	1266870	1526770		2481890	8322890		7104380	11263200		9244930	12765200		2183860	1965390			666208	882907		5354950	4587880		5809180	7219810		6553710	8922040		2279710	1562780			478149	1063470		5046870	4929340		5461270	5817160		5937490	3193780		1738270	1382430
	984635	1344170		7496360	6355130		4388440	11805200		5383530	10583200		1669540	2928870			776914	652633		2196970	6059620		6430940	6909620		11697400	10063400		1683310	1576640			498576	1119230		5359060	3042070		6850080	5740740		6411930	9529650		1661540	1627850
	1621120	889306		3631890	3751300		7920940	11773400		10649400	8112990		1777910	2042040			667194	754795		2974000	4254890		5342720	8091480		12282900	8065730		1600170	1757390			1439370	1208820		4326860	5649350		7008390	10218300		7563960	4567000		1423330	1392470
	1286720	1151810		5715210	2642610		6757680	9730710		7370360	3796530		1475760	2336660			712423	1342610		2495040	2469630		5701000	5973980		5563750	3411320		1773430	1704820			848824	1153910		3610590	6080810		6781290	5486350		6889720	9782960		1666140	1944910
	1746280	1126720		6473000	4146110		7671150	9395920		8268300	9475580		1558070	2144590			766902	938850		4576840	4261260		6357500	9311980		5032060	8996340		1353310	2413470			955682	788363		3217670	2670040		6317040	6361780		6141300	8301280		1729390	1805420
	1301930	1200670		3317980	6696520		6742830	11153800		9176300	10081600		2310350	1699140			423089	1145700		4778290	5320380		5051280	6770340		9589050	5672150		1494280	1460620			968190	667448		2239040	4942230		7177480	8949200		4246490	5538640		1732040	1431750
	1212750	1251240		3636750	3615870		8050780	9362950		7435360	9557960		1809370	1834680			1018660	358999		6205720	3718560		5775070	7391770		5271100	11062700		1591160	1427600			1122920	971159		2518520	3801340		6058380	7995670		5496030	7894810		1399010	1593800
	1249170	1336730		3352290	2952010		6018630	6706270		4753550	6506470		1523090	1992400			856929	1121180		3545180	4521970		4694680	6501850		7529660	6877090		1362920	2073680			856218	808248		2911480	3517290		5935870	8903180		3262610	6668020		2360750	1654820
	1317140	975171		3469190	8025650		7818310	8855550		12204800	11205700		2870100	2020140			383868	903082		3677540	5733740		6030920	6673500		6592280	10888000		1632060	1537690			579745	574070		4287510	2327210		6057740	7307520		5861370	7767580		2034490	1949240
	1115710	1349100		2428030	7344230		7184800	8000400		14756000	6611070		2179970	2347530			615712	1578570		4486320	5344240		5502070	6375940		8904060	2666150		1166520	530476			707345	1092560		4086480	2573680		4881420	8202140		2691510	7355330		1824530	1772050
	1559500	1407490		5791590	8283440		7075000	4581150		11338100	4902440		1595550	2564730			1376020	1178020		4953720	3900300		7301160	6848370		5567810	5790330		1738750	1573330			735513	1046310		4140540	2470370		5804250	10231000		6477530	4526910		1683940	1748610
	1141440	1934330		6974080	3669130		5639480	8146410		11205900	11277800		1820530	2624640			1136880	953700		4290430	5143530		6600320	6162750		2733810	6252870		2188740	1640260			1543790	1313810		2774280	4818680		5407110	7896460		6520230	7233860		1755390	1240070
	1409920	1482140		3482870	6605070		6976640	6363400		8660160	7292060		2105930	1685740			1656650	978342		3091670	2448700		5275380	7493860		5179430	3096730		1348380	1504420			974818	1091330		6748270	6249640		5768060	7226730		3299120	7212840		1411700	423647
	1120750	1385250		4126920	3419900		6234950	8344340		14301800	12413200		1382150	2642180			916896	1224900		3156330	4028100		4636820	6235320		3013260	8335600		2122090	1913960			1270970	1059790		5408390	4655830		5898610	8589490		8629640	6387670		2216040	1668600
	1173920	1328730		4784330	3378150		6426680	9003420		5239660	8605280		1648540	2521840			1056650	1833320		3399240	2445390		4632970	4490380		6152970	6188590		1527760	1490700			998308	898622		2532410	2704050		6514020	8736640		7264460	6625590		2290690	1551010
	1007370	1913200		4986630	8258620		7719140	8263170		8322750	9622930		2985930	1972630			894962	850041		6095170	4893610		6018110	7338880		3622400	6751570		1627590	1499360			1026570	1083510		4537050	3184000		5984450	6701930		3305780	9431610		2144340	1642070
	1070870	1467800		10534300	7639090		9508770	10716600		12040100	9279600		1632540	1911740			979665	1002150		2405040	3110520		8761870	8819300		6496290	6383380		1438380	1906250			647575	834571		5062190	7141880		4897780	8110510		6787260	9009560		2426440	1433940
	878355	1424120		4128600	4590600		6748960	9373100		10530300	10436600		1731250	1816940			954643	1182200		2505280	5597630		6997310	8521870		6891980	9652920		1693600	2187600			1073370	1051020		5425220	2217210		6388790	7364470		7112870	8023670		1379600	2249860
	506904	1485760		2622210	3710130		8208540	8566320		5314660	8012590		2001750	2047340			2066420	1288410		5646920	2456620		5018010	7739260		7142070	6260800		423736	2005390			799645	1171660		3724670	5637870		5621420	6492530		6388270	7725600		1464600	1168400
	695900	1229910		2372640	6696320		6843550	9363310		5536270	7361890		2218120	2583920			1293840	1426970		5039100	5388050		6989570	8746750		7758640	7345810		1551410	1955380			1006430	1303110		3975440	4028600		3267000	9100150		8443980	7145880		1151070	1796460
	1962790	1303310		3566400	6163010		7312040	9320390		14893000	6925790		1925380	2077030			617658	754321		2121340	4655780		8511100	7825710		3553110	8683030		1817340	2017100			632948	902092		4628030	3125230		7240040	8306170		4472430	10315200		1388580	1577100
	795728	1283540		6436410	5689910		8489260	7247750		12211200	10850700		1861970	1430600			1202710	839228		3246360	3490020		5775310	7239600		8191640	5602630		1446710	1953300			648661	1112790		4766860	3575510		6363290	9461260		7816580	7910100		2386200	1592420
	703229	1167540		4082010	5644950		8178290	8199630		11212400	11028100		1888300	2079870			1018630	914529		2603910	5745290		7501860	6785710		5897850	9229140		2461580	1654900			1223430	1147360		3632220	4216750		5678320	7499380		8325410	6882800		2459420	1579100
	2083950	1357660		4605500	8750550		5944980	4900480		4456680	9374270		2177590	1309030			1561140	1173790		4588800	2789760		5051690	7798710		9544890	7381770		1933950	1629650			1236200	1131910		4549770	5111260		5358780	7881180		14034200	5966410		1729130	1827330
	1202470	1171730		2498170	8659050		10148000	6906190		7595990	10421800		2023720	931569			903498	1161090		2254520	5789910		5165600	5630880		7813910	8516620		2443210	1356240			989808	873116		2369050	4507860		5696910	8891370		6840330	5226940		1996730	1869460
	1214050	1183550		5264790	9505650		10203800	9456440		12760100	12283600		1828060	2520110			993445	1087570		2438800	3399350		6951440	6770860		3065920	6697200		1599110	849326			946128	961044		4992190	6072650		5866570	8183930		7960950	9844860		2241910	1769800
	1116300	1097070		3700260	8294240		7801240	8469740		13664000	10499500		2779250	1996270			1063520	937605		2361720	5422690		4746210	7176200		7144400	9547510		1752290	1717710			1214230	788857		3462640	6508240		4978580	10449300		8686580	6830860		2172290	1549060
	1271740	1792400		4195670	7494620		8038270	7301170		11693000	4872300		1914170	2241520			894368	1068070		5687980	4009090		6179280	5516580		9387770	4445670		1672000	1877730			1968720	1013500		2236120	4215160		2864660	8395610		2834040	8982330		1321870	1517800
	1125560	1613890		6602480	9470540		7334720	7542280		6925260	5052220		1667120	2615420			819735	567716		3925390	6289810		5596230	8487230		7655500	2816430		1853990	1533120			944346	1449850		4951560	5751300		6806950	8711260		8938280	9051820		1546310	1949670
	1064610	795642		2226210	6220880		8018060	9865930		12450100	6223460		1848320	2465780			938792	1196040		5380010	5343700		6541550	6681600		7697620	10060900		1320040	1463840			761596	1030370		4454600	7489370		7280940	6541540		9210630	4239970		1409540	2140590
	1042610	1396700		2874440	5370250		7238790	7487880		11561500	9454180		1797530	2324430			971800	924974		7236400	6479100		6413400	6306920		5728500	7109420		1946880	1558540			785857	1007050		4079630	9486700		9018140	10620500		8898850	7295830		2339200	2067110
	1142920	1380690		3971340	2744630		5086880	9402490		16126200	10076800		1967490	2297190			1254850	836291		3949680	2244320		7342270	6677520		5022220	8480240		1477070	1426010			1343240	1147000		2491540	2564390		9137230	11948100		8588860	7245210		1155230	1878010
	1040030	885342		3297480	6433570		6392100	10146500		6668800	11398000		2400900	1996790			1040820	1104360		2118320	5200930		6420300	8721470		8077940	7719030		1785240	879140			928119	929164		2831520	5873890		8197050	9623390		7262750	6703880		1543970	1641780
	1113470	1055910		4926070	6530720		7880190	12237300		9873500	11478800		1420660	1959340			1327380	1256330		2874490	2747950		4167020	6463910		9502670	7302270		1358150	2383450			806279	1220020		3594350	3971530		9896830	6680670		11047400	5390480		1679600	1647620
	1257920	635798		6081200	8124300		7568680	9996400		4230170	3840510		2809280	1775350			1237880	968015		3222160	4009720		6141220	6601830		4758670	9165190		1383120	1573870			860998	915043		4090100	5247910		6063390	5684120		8996600	4532290		1783060	1554220
	1010410	787320		3835000	2968920		6815770	9156100		9339880	6458700		1737900	1764050			1164000	921216		3951020	2510680		5379090	8102350		8107360	6040620		1406840	1386540			836232	1295560		5683380	3976180		4811630	6287530		7430930	7452830		1222750	1581820
	2153050	796763		4465980	4374290		6661000	8385220		13695900	7341760		2034100	1823690			1797570	961885		5032920	6808720		5456810	6019500		8372010	3252870		1809630	2549200			1792650	906005		4655360	2332820		6583520	7311330		8943450	3348680		1599510	1969010
	2073540	1426400		3367350	5140830		6365320	9464790		9842480	10263400		2518190	2096700			763483	974661		6107290	5818210		6538710	7274980		10306500	8179940		2190660	1163350			1060140	1072920		2985670	7391490		6659550	6870970		8257110	6123400		1899990	1775600
	1547920	1488830		3357950	2289290		5005820	6649530		13232400	7491510		1429200	1945910			483458	1347610		2360400	4777750		7610530	6120380		7570960	9481360		1522470	1712360			437571	1247770		3998510	5642540		9949280	7896600		4265760	7887010		1959580	1788310
	1295740	1214890		2272100	4758630		6661340	8657790		10741700	11594000		1545980	2430840			434781	885083		5964200	6798160		7719260	7781740		2944950	6861670		1953650	1511000			633931	992997		5215950	5061050		6991400	8133670		7875830	9023030		1875840	1717030
	1196230	1512700		7776730	6769400		5889760	7981670		3515170	12586800		1812110	2082490			880508	936772		6312340	5838740		6092820	8284370		9553500	5820590		1573660	2291150			924964	1084510		7048700	2717310		9111170	8777920		6532680	7201000		1226020	1477140
	1950860	1299990		3298770	3850110		7023170	7319750		11840200	10920200		2124530	2724210			737486	827047		5944570	6307980		6687400	7105820		3445100	5174940		1371260	1398060			1411570	1032540		2724250	2144650		6522940	6815230		8275820	3170420		1066080	1171480
	1314850	1111220		3074810	6553680		8710640	8628940		8911320	9697750		1763190	2177560			994448	894961		6885690	8279910		6577990	6706270		4387010	7826440		1520010	1328500			952964	483886		2287970	2764890		7701930	6919040		7800740	4943790		1985310	1643240
	1048660	969530		7511820	5322800		9736200	8996040		10845100	14073400		1816840	2651690			1235700	924762		4353530	8255660		6953680	7187170		5505790	9225190		1496070	1942900			2094390	740629		4390420	4553730		8884700	2799160		3417340	4600000		1421200	1533430
	1167760	1357120		4956840	9370930		10960200	7594940		12287300	10874100		1526600	1577300			684562	969909		4864960	8335760		7161900	7031710		7710580	7327450		1442060	2000690			1556960	1428310		6360910	2296490		8083460	6222020		7948370	7297730		1802800	1504500
	921814	1255130		6765310	5108590		6593090	8702860		6680680	6902310		1857800	2860360			1966460	827094		4611980	3404060		5579050	6745650		6427450	7723450		1857710	2212190			838418	1317790		2299570	2837310		9072650	7853500		7240210	6807980		2106010	1829800
	1689930	1440860		5386890	5403090		10377000	8870170		6158520	12374400		1789080	2199690			1061610	901155		5057670	2207630		7467760	6973950		3891680	6540160		1378310	2002730			1184630	828934		4738480	3369670		9619920	9039430		7202990	5856810		1713250	1767570
	974101	1084500		3571000	4426740		10796700	11922400		9137500	12584600		935290	2076570			885378	1144790		2409360	3249670		8675550	9283180		3990830	7834840		1435240	1566940			1002850	998560		2423760	2762020		10525500	8262340		7469620	6632440		1371560	2137730
	1065190	844537		4877040	4641240		9437720	7242000		8404970	6759000		2321180	2362820			960998	1186090		4217420	3569770		5593160	8325630		5173880	9068860		1254130	1549340			1094200	1199470		5406320	3668410		8212710	7769330		7467760	6466440		1698690	1627010
	1848820	1197880		4087240	7173290		10210500	9819740		4076540	9593210		1557340	2997310			725095	1262270		2464710	6090310		5963100	6686860		2987580	7703100		1311260	1672710			1030180	1533160		4656280	4673600		7210340	8040430		4307920	6341170		1853470	1779130
	1273730	1465580		4782400	5959000		9216260	8320700		11041400	13569200		2214680	2011320			714058	1080820		4386550	5643970		5143340	5343600		7293610	8293610		1338120	1671340			1371840	1449840		3383610	3822270		9935600	8807730		7157820	7315190		1598470	1467100
	1124130	1304820		6358500	3620930		12145600	5711840		11764400	9917570		1738120	2134040			927717	1116880		2857780	4404030		6690850	6525760		7602050	2867420		1188460	1476360			1168430	2070060		3565680	2518210		8917540	8809520		7848420	7434250		2127690	1717380
	1974570	1456840		5337910	6937150		9082960	7195340		12544300	9375550		1859490	2404320			793059	917870		3768430	4343820		8411560	7289660		8034560	7904590		1985820	1839900			1055520	1177330		2673720	6654140		7157530	9721820		8912330	9056320		1830170	1561470
	2051400	1481760		2373900	4892160		10087500	8864970		11249400	9740940		2161800	1629650			726254	1166210		8094500	8435300		6164480	7226250		6064070	7463340		1363710	1590570			1017990	1287770		3061250	4968770		7919380	7856070		7001500	3187770		2637440	2302630
	1931970	1401850		3609710	6509300		9315480	8859000		11926500	10528300		2417810	1762670			970244	449154		7391340	4486640		7699160	8960000		7086030	9314250		1288160	1695930			964012	857969		5930520	3269680		8288550	8078340		7504040	7696070		1736900	1571740
	913114	2106820		5112900	5743910		11669600	9033530		11997100	12062000		794396	2281440			773700	724376		6095530	2948420		8066160	8073530		7469610	10132400		1411830	1541940			1437790	1045420		4333880	4233710		6607040	8485150		5728550	8227530		1975670	1836460
	869874	1300370		7171510	6525910		8857100	7543380		3552710	8710200		2360060	2593020			1100570	1050270		7054250	3999660		8128820	8808380		7047550	4882410		1665260	1948300			759056	1082730		4418190	3724060		8268530	9259570		6430400	9766110		664211	1613580
	739106	1339530		5149470	4423560		11019600	7088950		8762300	12669000		1513940	1547400			845251	1016060		2688670	7662480		7566070	7383310		6496650	8914220		1566060	1735490			1092160	1100610		4725060	4088240		7376790	8917670		5634380	2659140		1738720	1398790
	741742	1172810		3394620	5079810		11485900	6636690		11951700	5214720		1474630	2922250			1881560	1004480		5351000	2891940		9428790	8145590		6710780	5942030		1603720	1176750			843593	1493110		3321130	2602940		6743940	6989350		2931100	9971060		1419280	1738050
	1747930	1558150		4454590	3251540		8463090	7012360		4327380	3601450		1878850	2117530			1144160	1060760		5479310	4149100		9229020	6984510		3903310	4331800		2061250	2415260			1126880	1289210		4033930	6354360		6063630	9879420		9103050	10857700		1682740	1606750
	1334760	1146880		2315120	4346020		10082200	8027080		12120100	7450220		2650450	2252220			1038820	1264620		7468760	6668860		7835250	9398300		5233440	4984680		1301270	1565980			506336	1237420		6049690	7171520		9299480	6721410		3203110	7462240		1759860	2370880
	1679070	1031490		4883170	2985460		10302900	6548990		11660500	7674910		1918110	2960220			780216	1025300		4619130	4582300		6081550	10418700		6364900	8253510		1458480	1834120			615604	888104		3970300	4997560		8948560	7030690		4196480	5546700		1697500	2066810
	1014440	1580420		3951190	3836190		6717130	5598600		8525920	7757440		1894110	1802360			951692	976175		5513660	3805340		8989760	8798420		6090760	9172200		1417250	1699000			845301	1174770		2360090	4498940		5991490	7447160		5136710	6703760		1396580	2183220
	1182580	1314270		2497620	7394030		8764810	7871630		13067500	10467900		1861970	1304420			852363	623249		2498530	2736800		8909040	7758410		6121930	8725700		1668800	1709920			904401	1256760		3347700	2366870		8646970	6936870		8872800	9975010		1890040	1631610
	1027400	769336		2319820	4752660		9584970	10133900		16276500	6330550		1637760	2051100			829000	756760		4912160	7553600		10502900	6455040		6328360	4535420		1286360	1188460			878858	1223500		5524480	2838600		7812070	6530760		5522970	8371590		1038950	603710
	866601	1646490		5740430	5981990		8164310	8710680		9877390	9281050		1413680	2171050			1051100	759280		2261640	2383220		8341160	5884080		5473600	8120690		2122430	1890360			433262	1389640		3183890	4625860		7988620	6316930		11908400	3789530		1412830	2218500
	1061900	1257240		3449620	5241320		9476310	9908570		11842100	11124600		1945150	1541080			807522	908990		4266710	3343080		9262000	7298590		7431370	4632740		1481430	1463380			925092	1147940		3097590	5483190		9886360	7809270		7211170	3722700		1610070	1614940
	1164430	1555170		4557880	5759900		7764910	8857910		11196000	11690300		2055040	2285190			736271	860156		4007870	4639060		9242590	7480020		4605370	9197950		1359230	1489560			829359	929025		4265150	7657060		9436830	7169680		5840680	3045740		1869270	1900320
	845086	1171740		3022330	5835350		6481550	7661660		13969700	6938890		1726360	2164800			850960	936493		2445910	2312320		8878980	8645810		8575460	7795460		1813660	2371040			783235	1091930		5800070	4662190		3889240	5385780		6557440	3286440		2516660	1343270
	899105	1399240		9112040	6425680		7593550	8793290		11202500	6957050		2589400	2213670			710053	857113		2273060	4441900		8555810	10844000		6724610	5789240		1742790	2170130			2051020	1038170		4721380	7106220		8026460	5630210		9124810	5830160		1487060	1956270
	1001660	1251000		3174710	3779820		8657790	8421830		9582290	7082810		1793280	2197660			1216700	845711		2584980	6140780		8487340	6434870		6506010	6861340		1363600	1895530			398017	1369870		5389780	2852280		7387210	6627730		5138220	10140400		2250950	1902760
	1200040	1346450		2478140	3976110		8329670	8729120		5009310	14259500		1523650	2368460			833883	1009800		4042230	4559560		8275660	6734840		4088850	7113110		2133510	1514980			947869	1047850		3439390	5686820		7632690	9274580		2710830	9128320		2312970	1537630
	1143850	1171180		7176900	6677150		8641390	6766840		6054700	10111500		1463330	2016010			1286080	1130040		3734540	4940100		7416040	6853390		5060860	8927170		1633980	1555470			1088270	382224		2934150	2585790		5689490	7098630		8856800	9859380		1351270	2186110
	1241260	1269340		2589150	7832860		7631020	8005110		11980500	13943900		3063060	2341780			1800830	1242220		4811030	3304360		7037170	7469830		4047480	6429800		1047620	2429560			1028200	1385060		4224010	5923400		6887700	5366280		7635870	5127920		2029060	2051760
	1271350	1132300		3631440	7260560		8256920	9603500		10952300	4018150		1478680	2746050			1202280	749800		4942040	5050140		6188860	4573410		6801620	2782410		2287820	1513680			1105690	1027770		2967180	7289330		7574300	7332640		6314070	4486980		1678140	1796190
	1053880	1222670		3174240	3179400		8979440	8534440		6056960	9716340		1687490	1320530			1027720	892788		2415650	3733600		8041920	10047000		5404480	7083830		1402800	1812490			1032920	1516260		4052010	7321140		6541780	6002320		6149480	7991370		1287980	1525160
	1326900	1280850		5750110	3732100		8889640	8556340		12157800	11420200		1734250	2725370			988804	1049500		7224190	3876040		9606300	8412910		7387410	2738400		1223530	1735110			1953840	1293700		2400230	4624200		7106400	7041620		6792470	4003270		1163230	1687010
	1384370	1343220		5861820	4968920		7569690	9075320		6894350	9291710		2378590	1943630			1204690	708843		2135240	2295780		8446760	7830190		8362450	6603210		1172900	1594730			918103	1451840		4495900	6675580		5103500	5054520		5442080	3707760		1152450	1393860
	1394080	1190420		3134570	4662010		11019600	8855560		12922000	10627000		771261	2107430			569487	545696		3078750	5351310		7667560	8477820		6309920	8964310		1657400	1419820			931100	1275030		3330810	7960690		6340160	9204460		6945520	9130960		1300210	2000060
	777944	1842050		4634430	2575570		6605060	8742280		11318200	13731000		2435150	2138780			445259	557740		4574820	3530000		10632200	9287360		6632330	9247810		1673540	1697160			891569	1285800		5149840	4137590		4758840	7118520		2663080	7957660		1732950	2548580
	1071230	1505500		11023400	2612490		7166490	5931640		16899800	11216300		1649350	2504290			391897	809635		2124900	5783450		7900000	8443310		7231070	6468600		1125590	1782180			912316	974456		3449320	4835780		7561540	7917760		4566540	7438810		643844	1604660
	1073800	1174190		4768010	2368660		6690010	9450050		10657800	8963350		1350780	2681010			1758690	1139890		2270040	5142860		9327800	8807120		5854550	6828640		1554800	1948290			1209310	1323480		4210010	4692690		6368000	8276450		4516910	5559010		599610	1539410
	1157540	1231590		13198300	4688180		5492940	6791530		9370470	12417500		2231440	3264980			826567	1433010		2324060	8398240		8782030	8210280		8943540	6080670		1916360	1713600			1143660	1637120		2943810	4592670		7316820	10688800		6220690	8673520		1899600	2519350
	1126670	1490790		7886260	2636130		5981150	12380100		9306980	11202000		2083440	2405400			1447970	936597		2205120	2357180		9176420	9711940		5273330	5901460		1274960	1671590			963427	1471030		3798310	3964080		7552230	9880010		5647860	8217290		1201810	1573140
	1099110	1158850		2422480	8787640		8234380	10229000		11003900	8094580		1742590	2013930			1055170	1051940		5535050	5172400		8920100	8576060		6409210	7301860		1516570	1611630			1201640	1191370		2819500	4649860		6338100	7942820		4204230	7816140		1209790	1830800
	1166100	1203180		8753200	2393920		7978780	5284180		8215920	10808600		1998940	2493030			998249	1247830		4363240	7398030		7895820	7760430		5807700	10548200		2104860	1776530			1693800	905705		3736620	5392940		7821390	10832300		7575900	5891840		1281220	1609740
	1263120	1217190		12314900	3119910		7308100	10184500		9551340	11093900		2090650	2499740			1003950	1342780		3607470	7205900		9793000	8867330		7733540	5931440		818514	1806690			977635	1025620		2631390	5636890		5408840	10032500		2724140	8698990		1601400	2391060
	1203180	1187660		3124690	6547560		4449050	10627800		5233480	12034200		2176280	1265260			1058880	1116400		2525640	6709500		8017810	6920180		4143320	6694180		2282930	1491300			984426	1310020		3441120	4084300		5694160	9490780		7755930	7731380		1327980	2423990
	1682500	1611260		4871060	7350330		7586040	7957480		3510290	7043660		2047040	743091			1040610	1167870		5032960	6966400		7187530	7195350		5700420	10967700		2390720	1767310			875950	1053560		3836270	5179610		6432200	10695800		3684780	8165170		1388000	1366750
	1188420	1568460		5602720	3460560		8173520	8407620		4118040	7114640		1195730	2194540			904405	400960		2627180	6385750		9677820	7746600		7434570	7367790		1187750	1581570			739041	1036440		2635900	4579550		6176340	10259700		6220480	5606900		1237840	1905380
	1360060	1282860		5068190	6252800		7663620	4776380		9112920	7378350		1943420	2296160			938106	569064		4061740	5728570		8525810	8479390		5707550	8688910		1259960	1637920			962734	852719		3545100	3652840		6851020	8895190		3082670	2695160		2631990	1855420
	1212190	1205380		7228260	5239670		6902700	8275750		12058100	7117510		2050270	2443360			1013800	957814		3537910	4249530		9591690	7272510		6389160	6732200		1065840	1617150			981856	807963		2372460	2106180		6368730	8770200		6118840	2814480		799926	1420530
	835129	1486270		6416350	5748160		6661800	9694490		5006650	8976430		1802840	2184740			1025280	1088940		2596710	5269460		8688990	6809710		5691030	8254300		1672710	1971900			951662	1211740		4956430	5819680		8870660	9020360		4068910	6829890		2089970	1513380
	578252	1878860		5429650	4756140		6101260	7022390		9644900	8508570		2572040	2159320			1055700	928285		3172800	5586010		6059270	5883760		2755270	7704590		1725210	2232400			1187300	1761380		5925310	2399380		7764680	5001570		2727450	9123550		1662170	1711430
	675574	1328780		2432630	4249130		6536420	7582040		12316700	7991740		1355840	2621440			991696	955061		3295440	3661300		8712730	8924310		5295370	7325200		2118030	1734540			1116290	1082000		2180800	2654140		4598000	8520670		12779200	10879200		2400450	1517730
	1188550	1629930		2231550	5768780		5931720	9536750		10165500	10556400		778938	2360210			1100890	1512710		4560620	3772170		7878190	10234500		3858210	7862830		1289480	1898820			1049000	1189580		4342260	5933820		5800950	7201250		7725930	9782840		1865380	1372330
	923752	910792		4714460	3712000		8232340	7249050		14238600	12208600		1780510	1999980			1218940	1139430		3628200	2109980		8418270	9175410		5640540	2740020		1564760	1244710			1043640	1111940		3467920	4470340		6061400	6133450		10070700	9844490		1245420	1508990
	1200380	1154260		4274920	8103870		7525730	9386330		13224000	12143200		1420560	1734970			982498	831553		6015260	3216450		9436100	9152980		7961600	6578140		1593150	1466240			630192	1273630		3432540	6599220		7151350	7478220		11867100	3954910		1969020	1551260
	1526110	1534210		4064360	5786970		7981000	7267630		9698220	7887910		2095250	1657600			827069	854108		5643600	4901960		7400950	9650510		7097210	8093630		622025	1747860			558098	1101470		6171410	4276960		5417460	3631800		7543860	7431430		1442080	2494260
	1465900	1233900		5872820	7147400		6248240	8125260		15189000	12165700		1458440	2483210			1087530	1115070		2214390	2991020		9724390	8801140		9375440	5792110		1304380	1718140			967256	1268380		3142770	3814500		7582100	6862800		12174200	6795240		1562730	1586960
	1411520	1330450		5723710	3258700		7489040	8359780		8374100	7528060		1347040	2252070			983884	1354500		2226030	5173990		7416180	11074800		7180070	2778440		1949340	1621350			899003	1446920		2382130	5639780		8455960	9015670		8914710	7633400		2132690	986333
	1469680	1208620		6229080	6122630		6186340	8232880		4821670	8817510		2018740	2212780			1381240	899078		6122960	4678200		9364420	8056140		6859030	8361170		1288050	2354440			779086	1169370		5031510	5135780		7500180	7774970		12157600	8023520		611302	1551460
	1442070	1403080		5032900	7122390		5893140	7935090		4378980	12157600		2164070	1897470			794954	939331		2675730	3892710		8303460	12013900		7263040	9148940		1617380	1359090			473993	988638		5059520	4580260		8910290	6211880		9077220	6833070		1804860	2334190
	1401910	1337220		6397980	7453000		5004330	7528460		9528320	7888800		1868650	2099740			1048240	972671		3694140	4832920		7338830	8273530		6550400	8044960		1470140	1883360			385688	888328		2988150	3773100		5725100	6935020		6729530	6713350		1341230	1802840
	860820	1281360		4302400	7034800		8285360	7906820		8797790	12075400		1760820	2169450			704324	807551		3483330	3946130		8909160	7629280		7333100	8539100		1272290	1570010			539139	1059710		4385060	4741970		8453550	7835340		5083010	8061820		1203200	1911830
	735407	1753270		3078070	7885240		6830640	10201400		8447870	4393060		2306610	2949370			957498	1444910		2683180	4891960		6834350	8237910		7987020	8165080		1607310	1592410			833679	971365		6932670	4076900		6151850	6977640		6493700	7706300		1516840	1525090
	915933	1386460		2483380	6913770		6293990	7654270		9997060	13977100		1979320	2490690			835149	1395190		4964940	5227580		6745000	4162830		2982040	9246380		2068300	1847010			784071	1316880		2997610	3893870		6744000	10152100		11244500	6823680		1634520	1882190
	1108690	1322510		3966400	6053380		9257800	5408920		3576840	11968400		1370680	3087010			1231490	1153280		4226910	2366100		6459310	9255180		7521690	4538860		1923320	1467080			1232320	971037		5773840	4347200		6505650	6480710		8821750	7776090		1731650	1624590
	976073	1348630		8328350	6462250		7982460	10477200		3542490	6822560		1781190	2191160			833280	1089460		5206380	2971760		8248880	10587700		6539820	7133090		2076670	1447280			1005230	1598000		6000090	4221080		6184500	7549610		6044290	3382500		2000510	1511570
	1329420	1572450		5590940	4869580		5315970	8193580		6038130	11888900		1594730	2043440			1017720	963852		2179370	4164640		7132620	8142790		4974020	8992250		1317130	1888870			859415	757489		4606020	3272920		7184460	6974800		12473200	2770430		1337080	1902830
	1045580	1372520		6176710	5180360		5894380	8493210		10184300	6084270		1742680	2030460			717536	1197210		3846620	3294780		8605610	8294030		10096600	8051960		1735770	1577370			1402500	864876		2740560	2527810		8014970	5686340		11890300	6633810		1774060	2090630
	1183580	1179520		6210830	5320080		8142310	8066320		7106720	3657860		2118340	2487400			443802	1064600		3136450	4782720		8082180	8775300		8250560	8776980		1516800	1679740			1188010	844154		2869710	2339910		4618720	9291540		4353960	9153450		1112990	1358350
	1026990	1906240		6418180	4947330		9107840	7817880		8448900	3838920		3220850	2158620			717983	1180600		5073620	4346290		7635750	9791040		6820820	7149300		1717410	2413230			942426	1321610		3455020	2769240		7366020	8192640		6798360	4354020		1540090	2118900
	974199	1074210		4253170	5298100		8956190	8018930		9712740	7231930		3398790	2267030			801517	1191920		3111910	4983140		9124010	8791100		8465880	6929760		1326840	1426020			1196540	1093220		4170970	2252770		7863940	6366980		9135700	7279430		1801410	1979420
	983824	1920780		5230080	6297080		9677450	9502930		11926200	11283400		1869730	2525400			1048940	778619		4356730	4192000		6947440	7247730		10306300	2859060		1779320	1516110			876338	862824		3316840	4699340		8525120	8323020		8716410	5028290		1514730	1554820
	931936	1240860		3851900	5447460		6363650	5320740		15582200	12624100		1752610	2217680			1229740	580238		2352660	3132660		6552450	7120110		9093310	7653500		2284280	1587940			1105300	983008		2292760	2569820		5250650	5510970		8232890	7018410		1667630	1304510
	957100	1794230		7277820	4225070		5929660	7610810		13370400	3769560		1318830	1834980			1684280	498050		3751470	2930380		6993190	6846100		7014840	4441520		2173770	1731360			1198000	960184		5833070	2695390		5850110	9086920		10666800	8697920		1642500	2314110
	1003270	1594540		2426970	3829040		6832710	7015670		11626600	9468100		1672130	1705350			831910	987091		2493890	6994180		9540020	7314330		11990900	8645850		2033470	1487310			2099320	1067700		5722600	3590030		5027650	8697630		3202570	3330980		1758460	1354320
	999091	824843		6293270	5095220		8641960	8679720		11175900	7252730		1373960	2264260			718017	1030640		3305270	3990620		8197380	4976430		4510240	10527400		1919210	1294750			1090330	721493		4932120	4566430		4789200	9976220		3189830	7000230		1537690	1539110
	1186300	1365050		7927120	5874140		8989870	8433140		7587470	8172640		2464530	1823520			1058370	818757		5331480	5541380		7126230	7347410		8384620	5902480		1102410	1812250			1019050	1309780		3749970	2894730		6766180	8537440		7543900	12419000		1965860	1632900
	1144600	1165250		6730950	2844660		5503200	9694540		6463960	11153900		1801980	1879040			1180820	966671		3960950	4521980		7765790	7205960		7191230	8786930		1370570	2048040			868958	1148290		6989580	3994350		3730460	10329400		11698100	4140940		1273600	1447680
	1290910	1243810		6523910	5422180		6279260	9007780		9780680	10949900		1625630	2253200			871357	1069650		4452450	2225570		6758190	7473190		7322840	8612380		1422590	1535560			977804	1231380		4735970	7541530		6526670	9368010		6398240	7560320		2626150	1328800
	1314810	1120590		2643510	4471380		10436400	9787670		8420540	10167500		2072270	2042700			679001	1127890		2473640	4235600		6790030	6074420		7817160	9932570		1768940	1612010			1092730	997670		4129210	5640420		6726800	6968790		9151340	9263530		1801280	2264900
	1273470	1306150		4749830	2871440		11306800	10949100		11699100	11032800		1990340	1345910			1395200	1224570		5238900	4335540		10519700	9510530		7379090	3793130		2209930	717741			1312370	1112430		3297020	3842720		6653900	9583160		9303950	5080860		1435920	1403730
	910777	1168320		2934000	6196880		9351790	5160570		7025990	7620110		1800980	1849270			889980	972229		2416940	6769590		8914310	8185170		9340080	6649430		1074700	2459340			1432160	1088360		2703250	8217250		6941810	11187900		10259000	7721420		1355600	1796810
	1078880	1494250		3037390	5982900		8129150	6035060		11311700	7939730		1216540	2067450			898387	993509		3978040	2999930		6365120	8721320		6960270	4565170		1390600	2071240			1093450	1369560		3687850	2965800		5109470	5250330		7480010	8221670		1798410	1713390
	1082090	1648850		5727700	8147780		6957370	8437220		8477380	8640970		1748970	1952400			1114600	1021930		4109170	5695940		8299180	8953110		8298240	6954310		1574750	1599560			1208930	1683930		6798280	2509940		4906440	8190070		9100820	7722550		1279520	1879370
	1115430	1598750		3450880	6355610		7645520	7640330		10779700	7174860		1765190	2861120			1634600	1242460		5259800	3533740		8041070	6427640		10756700	9280830		1632330	1640130			1156550	1483580		4268520	2143820		4575300	7460480		7490640	3989410		2144680	1422930
	1318570	1389710		3128390	3867150		7078710	7029480		7166380	4950560		1716070	2227870			1394480	1040630		3596090	3001520		5984770	10338100		12402600	8715040		1520350	1714440			583881	1074140		4151720	3825770		7589250	7812990		7107470	7933740		1445130	2371160
	1176980	1244160		4528690	5369260		7971670	8915860		9928690	9456430		2170200	1675930			974804	894009		4833030	3688070		7531140	7985070		5244150	7365640		1480390	1630260			566178	1138640		3211500	3834330		4818600	5310150		7867710	2718640		1560440	1640670
	1232150	1169120		3639050	5781570		10847500	9622460		10810900	7617390		2282110	2262290			1121110	999633		5015310	3540380		3077240	10392800		7509320	4000430		1371120	2199970			922801	1564630		2415890	4525310		6386860	8560490		6794660	7931310		2020960	1732890
	1218530	981273		2656140	5507910		8882700	9043240		5979030	11045300		1588110	1713780			846072	1306490		5553570	7516330		7002280	9311110		7270620	6058680		2146540	1470330			905210	858173		5117500	3543210		6631640	7637150		10758600	6895260		1031900	1848150
	1120960	1260000		6876170	7191750		9739840	9772060		7940310	8474940		1886190	2100290			735638	1475910		4120380	4958030		6999070	8214290		5841040	7449680		1678260	2289420			704956	950596		3861480	5321150		6997560	7328090		3492180	6863740		1263680	897293
	1333540	1203190		5442300	7073870		8241950	11184700		8992550	9082360		1831900	2823850			917318	1218270		3943430	5550430		8130680	5341100		7663810	7447380		1478810	1518040			1998530	586301		4559990	4678800		6879360	6769470		3748100	5741260		1310570	1502530
	1209430	1127710		2294780	4466040		9431640	9394800		12366300	3500660		1566940	1796810			887975	1036160		2311850	2590050		7172230	7115490		8285160	2768480		1100370	1767160			1125210	557563		5927540	2946980		5303450	10279000		3811190	4088760		1815950	1696720
	2130090	1465670		5024810	2641260		7541070	8811920		11176700	7435840		2536030	2291770			1216360	856996		3243530	2816450		7947440	10634100		9788890	3644530		1663500	2187770			1360230	918505		3613000	6693000		4977970	6653110		6541020	9852410		1477840	1832950
	1202600	1587900		3412880	3266970		5696080	8483370		12752000	3786540		1932000	2174370			1399360	905011		4190830	3314860		6445170	8488700		6770930	5527850		1670550	1702020			1075540	788426		5998570	4387530		6382570	8296910		11571300	8068300		2029950	1550340
	1302980	1427020		5355140	3076130		8013160	7163580		8936420	12393200		1733950	1734740			866308	924096		4276310	3481600		7685490	6534160		8180640	5447190		1489140	2229980			1542080	920357		4975900	4823720		6589040	7268050		6574960	6991290		1226780	1404100
	1082570	1848380		7126420	7736220		9876520	7945540		10695500	9398080		2177650	2218180			967901	1057300		5843240	3933280		7621150	7855660		6183440	9727270		1654600	2071160			822763	724233		2320060	5371230		7534260	7583060		8123480	7791260		1416890	1300920
	906252	1411990		4789540	8549990		8495050	8433840		9735420	4140280		1596180	1746300			861701	577615		4330870	3092850		6522680	7635630		4967990	3130710		1191480	2125970			1009870	811579		5905780	2810070		7089010	5941320		8933900	5357180		1611480	1988640
	854528	1395450		4769200	5874370		10393600	8707290		8027340	4932550		1752110	2036230			1081200	976176		7390060	4846730		6702250	9743770		6165080	7911160		1403650	2294610			1077170	1322100		4901880	2804260		6144900	8396380		8785040	8261060		2099180	1424390
	1144460	1389220		5137080	6174210		10065900	8227660		10681700	4571440		1820960	1664800			875406	809438		5528190	3341280		6168120	10161000		7700500	3086950		1657430	1519560			1226980	1878260		4058830	4124870		7400280	10236500		10912900	3512860		2259730	1513330
	1122750	1381430		2704080	5019500		9756830	8101600		10443000	4318010		2033750	2644710			822514	951801		4960920	5900560		7925730	6777090		6561050	8658380		1452660	1828310			1239720	1043610		6016000	5473780		7541820	8522600		8743890	6331780		1367120	1888410
	1117720	621698		5699100	7431440		7781170	10942500		7073330	8792090		1405380	2871380			1041030	919156		5485050	2650410		8072850	6735450		7194880	8741480		1549490	1779110			1098840	883005		4116830	3366930		6666350	8158090		7411420	8076610		1467580	1175100
	1390590	716531		4090920	4660670		8852170	7876710		12208900	10115700		2019850	1845580			857753	1138210		4490070	2424710		7421690	6025020		4687200	7843760		1685760	1551330			1010750	924331		5962740	2461230		8032270	9701420		9409370	7818270		1387960	796327
	1207830	2062880		4126910	2805010		8587240	8300380		11927600	11963300		1575050	1777070			796413	869360		4233430	7137150		8455000	9661870		6923960	8414840		1230050	1943230			793139	1030750		4873120	2676190		6038880	8262680		6429480	9446440		1755160	758090
	939243	1588520		5309540	3509940		9376930	7052910		7801810	7718930		1495700	2219250			633480	1159830		3052940	4723820		7599330	9349330		5808990	11322600		1736550	1371550			918989	927760		4291620	2251210		7656750	8611610		5610660	11140600		2561960	1900890
	1061210	1561540		2325100	4174600		7666460	6854280		9387590	7215060		1500130	2702980			939363	1030410		4939160	3834950		8673910	7616890		5251850	10059000		1331620	1329350			949695	916711		3093880	6141330		7631000	9029160		2928360	8900470		1702160	1670680
	890820	1059170		4711310	7638100		7068400	9536410		10893700	12472800		2122650	2949270			974418	918351		5781980	4590740		8180140	6056410		6116780	9781160		1396040	1672680			1283520	987570		5197480	6165320		7466060	7702090		3659070	7106700		2126180	1489820
	870495	1457220		5455690	4555870		8190460	7704410		3855740	7132000		1441220	2053330			1220600	1125300		2565520	4244570		7393070	6485550		6449820	6130130		1947580	1248320			895283	1190040		3063510	3938310		8400520	7139920		4391550	5475480		2631380	1546040
	908969	1399270		6140700	5003680		10115200	8391000		7229070	7903230		2217090	1805890			1036260	1233190		4127030	6314360		7371660	11155100		3989390	8127290		1377360	2073570			977941	924177		5728700	2409190		5529320	5628120		10760400	2811330		1262150	1676120
	1130230	1385130		4876780	6636800		7252520	7466600		12182300	9122740		2155800	2450380			1141990	908123		3430100	2133880		8788160	9460980		7413260	6790300		1335330	1542020			1605640	1231120		2730030	6233610		7039370	6842910		11201400	9236350		1046420	1324160
	1614220	1411900		5531290	5164410		8836760	8244900		9961040	8679980		2300270	2307820			697534	1105290		4306210	2531160		6680620	8970850		6249870	7215860		2629430	1442150			1306500	1043550		3211620	5770780		5325860	6432720		8436240	7036380		2256230	1292720
	1666510	1254480		4017020	5702880		6794530	8502850		10997500	10160100		2019440	1652460			774320	1591230		5170480	5240900		7965760	8767180		9351290	6391570		2150830	1580720			727040	1354060		3956950	4810530		6106150	9164950		11191700	2656800		1361820	1621760
	1457520	1166230		7166840	7844880		7507840	9081780		9871770	3512490		1511930	2437620			924262	795978		4288320	4991060		7265470	8010100		7446440	10389800		1752090	1961970			746819	969479		2344860	5180900		5060870	8618580		5640660	12163100		1496460	1371900
	1150030	968706		3845100	2767630		7437130	8226390		6354430	9431480		3106790	1832880			893484	1025470		3946400	3759490		7355560	9937370		7960520	6377340		2334890	1552650			1011200	1435120		3730460	2517340		6105800	6402580		5138840	3096730		1249380	1672370
	1032410	1158420		5827850	2719850		6978110	9488680		10642200	4651680		1734580	1951860			917712	1053980		4985820	2358360		8704540	10088800		4868150	10342500		1412550	1551340			768398	981182		5032050	9254670		7426320	5672390		8742470	6196800		1666830	2049950
	1046880	1550540		3926770	4219130		5530320	7222370		10342000	13542700		1805430	2031310			1316530	777123		3399250	2149820		6096250	10052500		7024680	11336700		1218180	1647470			724049	620950		3706400	3083660		6077840	11804800		8456770	10074600		1643790	1399470
	1145320	1373480		5694740	4647710		6858920	7147180		8158250	6250760		2403800	2129040			842846	990751		2605500	5257080		7474830	9270680		4198340	3093900		1857170	1455420			696377	1026910		3592350	4418460		5663910	7945110		9816210	7234870		1220360	1587260
	952226	1188920		3251690	5749520		7854520	8861730		9476240	8131210		2066240	2277210			918464	1101410		3509820	2722680		7922400	8413950		6982330	3337620		1423280	1904610			943946	564672		3544370	2913670		5886610	7391410		8333400	7148520		1304660	1931850
	1125130	1212430		5795560	2984210		7275740	10059700		7664900	12593200		1368650	1932040			837506	1285660		2564960	7030400		6864750	8788700		5385010	12232500		2367000	903634			893390	1112880		3665450	4267160		6442730	6873490		10609100	4930470		1478150	1579390
	1899190	1235660		3707020	2869160		5256750	8258160		10064200	12532100		2970870	2606380			1062810	1021360		3483670	4543680		8289250	8504400		5918150	9412480		988487	1483370			613422	974159		3906400	4126560		8184840	9470600		8792860	8683050		1784160	1439190
	1176970	1828580		4460430	9558440		5227780	8386690		3544780	10995800		1525860	2443360			806983	890795		2418990	5808390		7828650	8332220		4555440	9374680		1188520	1327280			529782	939017		5332440	5788100		5586840	8684300		6901400	3448500		2273290	1769570
	1267940	1937040		3967160	2724860		5854650	8536260		8632660	4536270		1662000	2213780			812423	927565		2795670	3167010		8318310	8417650		4174980	8259400		1194670	1720060			751685	1004670		2772620	4891450		5714460	9164480		6098250	12298000		1724580	1808840
	1168090	1712830		3210510	6130640		6280800	9746530		12419100	10810300		1764360	2507000			719586	830252		2698940	4087270		7240600	8786320		4028560	6719520		1789910	1399190			886031	1015500		5258370	2747750		5887070	7144050		2781850	2896460		1317270	1360580
	1714640	2029290		2754320	4308780		7259450	7858080		4748000	9091680		1465230	2054510			1099710	735965		4289820	2315060		8246030	10861600		5526150	7610280		341596	1642180			856593	1041190		2469370	5340790		6739080	9032400		7489380	7451340		1607890	2088800
	1301340	1402570		3161580	6321040		9049810	8952510		4917970	13520800		1625290	2466950			614107	1329040		2737080	3716890		6602710	7529610		5558860	9113430		2359080	1497440			1455250	1001840		3973270	7913510		5446630	5962990		5344550	8700400		1191420	1719640
	741101	1572580		3655960	5206050		6921540	8166500		7165330	4678240		2156850	2103840			1612900	1042260		4460120	2220810		6757170	8579880		4674060	8177620		1641090	2017950			1270180	744278		3998780	5712230		6648430	7490510		8782670	12289700		1154650	1593330
	925625	1159030		3624620	4586590		6375030	7627300		7898670	10050100		1999480	2410340			1077400	1123810		2988810	3266710		6499180	11600100		6184260	5209710		402735	1970160			924648	682608		2887930	6197890		5916610	8014160		6848950	2896190		1524880	1630500
	1188710	1116940		2290150	6925080		6199100	7918460		11708500	8235950		1690260	2240930			861918	1270270		4136720	5386000		4642780	10383000		6161700	11663200		1402650	1892520			1520050	2041170		4763070	8103120		5352840	9034720		8972630	10029200		1535050	1520470
	1107340	1966260		3942200	5751920		4674100	11207700		3641580	6891740		1744310	2162340			1131280	1414940		3543410	5321640		6400910	8438820		5719880	4332150		1609660	2084530			1270050	1420040		3205010	2161030		5411660	8955300		7219240	10762000		1271960	1555320
	904443	2059120		5149930	5066800		5744940	9134410		7613160	8385250		2225320	3016860			1222320	1736810		3448810	4347700		7101820	9297250		9059060	5437710		1499590	1553760			995325	1214980		3728020	3481330		6870450	7045200		7463730	5156040		1395880	2145300
	1100400	1638950		4926680	2682150		6459260	8047210		9589170	7836960		1804110	2144030			909229	1063110		6110250	3976920		8063440	11008400		6447920	6390190		1442610	1370650			1300510	1323280		2725890	4070870		5195580	8240010		5919140	11254200		1259210	1870210
	1026340	1261680		2605470	5675670		11677200	7775300		7008880	9614780		940258	2058800			955924	1183700		5807910	4033270		8099290	7429690		3475160	10754900		1447860	1994290			858449	876571		2206270	5411000		6009040	7302610		4973870	8840610		1287150	2053360
	1163830	1380720		4249470	9975130		10279700	11045400		10466800	4967640		1861060	2694380			1095310	2011530		5736690	4834450		8156970	9533020		8412390	6969050		1988500	1288290			1211670	840362		6153980	5676750		6364030	7042250		6804440	8581700		2468240	1946920
	2189690	1101660		6555500	4367100		7961640	8624260		12323300	8027830		1824680	1662140			404108	1175960		2172370	3244650		5629200	5445030		4321790	7392780		1824510	1764590			546002	969889		2638270	5469580		6316710	7253140		9516180	8679720		1385420	1977960
	1195110	1223470		5764120	5252480		5311930	9464410		7915350	9751440		1519220	2230460			723942	2095380		2943730	3956610		8688510	7358730		7576670	9947200		1475760	1024660			703975	1187260		2419990	4862540		7773650	8162520		11797300	3631280		1267030	1830900
	932608	1568070		2379500	7510790		7469670	9202580		7897810	8177640		1689570	2456540			987650	839745		3685450	5929490		7430420	6546410		8074640	9120860		1337140	1663750			975961	1064740		3080260	5064070		6187000	7637740		2831080	8279490		1209340	1733010
	1179900	1418080		5324530	4766850		6856450	7892780		7600340	9474620		1539790	1869290			1852830	968093		2323830	2866310		6751580	6994370		6595460	7291060		1810180	2491780			1410800	1410690		2438990	3340670		7368710	8188000		9549480	11276400		1382060	1770960
	1663490	1505730		4425990	5928480		7084740	7756590		8423960	4467030		1921100	2397050			1063570	732571		6414080	8422020		7378950	6838240		5832950	5337880		1564740	1790590			1009580	1079360		3652020	6944190		5478100	8440770		3057410	8506180		1500920	2237890
	1052980	1745180		5534960	2971010		12246200	7258280		14055700	8601000		1053870	1392060			978459	622352		4795510	6773980		5408530	4852220		6887220	4017970		1488830	2630980			744276	432974		2302190	11642700		6394620	6490330		4809510	5405230		1084660	1350900
	847800	1386630		5914630	7597320		9893620	9881150		9940780	11098100		1866620	2340640			325819	1398480		2127760	3148200		9139800	8553910		6777940	10462700		1524260	2073280			888597	980614		5082410	8188000		4986170	7086080		8382700	9100110		1531860	2404200
	838689	1373350		2552380	4153780		8290480	5025290		8542860	9696640		1618850	2264420			395385	1045680		6244500	5425330		7217050	8687440		4474170	7749670		1420190	1842740			1035860	921839		4127810	4735390		6672570	7321930		7556720	6354550		1424410	1413460
	1074730	1319330		6107740	8303000		7532150	8544160		4821960	9538320		1773230	2655560			952120	1227910		6762980	2313240		4130170	8724290		7325970	7693930		1773270	1580600			1016870	814062		2355180	2649250		7348700	8471370		5994330	2856110		1737960	2035580
	1032070	1085060		4045570	9182160		11411600	8835160		8582660	7842750		2102840	2038160			899678	1255160		3903310	5961840		7657660	8072740		6510880	8034060		1530120	1911640			1061280	1257500		3898960	5722360		7410620	7798050		7708060	8556910		1438820	2060150
	1112380	924432		6781040	3991650		10618700	8776910		8027260	6007540		1512530	2238140			1006920	1026840		3703260	5797790		4440860	8272660		5887590	8705080		1533410	1450940			1641670	1143760		3945170	7074200		7124710	8403300		7848590	11614900		1935090	1204150
	1034110	1253410		5538840	3574180		7471970	11108700		13201600	10762300		2544070	2046180			1674390	990461		5155470	5491040		8032240	7481420		9315890	7136900		1415680	1938000			1077660	919792		3058690	6161950		7478560	7235440		6653890	6850130		1330120	2029340
	769539	1769470		7010540	2787030		11128200	8989110		7110450	13706800		1913610	2662670			1118080	1152000		4522580	2558400		4360500	7626600		7705620	8698530		1666000	2039300			1281740	1140390		2367770	2280950		5622020	7857330		7560460	8585770		1336830	1907380
	1282420	1966890		6835390	3726410		9539910	8242730		10823500	8889340		1793010	1562720			1118360	1038010		2832600	2559240		4749210	8266000		6758970	6407110		1508400	1341270			731444	1018920		4543790	5783020		5016880	8449530		5543470	3093560		1735290	2430240
	1251760	1639220		2729280	6092980		13861900	11202000		8020860	10381400		1679880	2153240			1135540	1273240		5927980	6144690		6401090	5258810		6727940	11944800		1467920	1741010			756004	1303370		2653130	9697730		6892810	9608920		7162530	11836900		1343750	1235740
	1362030	954467		8347460	5028170		10899700	6333140		7679970	13495800		2000220	2589960			988408	1061570		5937180	5515990		5950800	6272000		6347260	8631610		1753280	1754950			1129380	1118970		5404240	6094460		5081120	8354340		5944140	8681000		1546460	1392860
	1150310	994248		6127940	6914510		8432930	10847900		8095060	10446500		2202520	1675270			739389	974359		4231090	6602500		8437740	7814110		2972990	10670200		1109640	1570700			706844	1111760		2798220	6334000		6402830	2872010		9023460	5740120		2494180	1268140
	987482	1459080		5504280	3387010		7384630	14568500		10147400	5059080		798232	2501900			879335	437712		3813370	5153990		7688850	6459660		2685900	4183200		1961210	830136			1728490	764975		3065060	7246320		6215960	7658830		7649500	9192970		2545840	1618850
	1846310	1592970		5900730	6671340		7598960	9913470		4936180	9681290		1841480	2090550			708722	358691		3418760	3844260		5482970	7400500		5748410	8262210		2556920	1407190			1858460	1516920		4147160	3175710		6661760	8064350		4674830	12411100		937112	1964520
	1294440	1267750		5987040	3961930		7008100	10734600		9702160	8160980		2132420	2255390			828590	1110490		2173300	3432580		5996190	7480340		6394560	8661960		1184510	1426950			1236010	988682		4691370	4508290		6162800	7137720		7363380	10773300		1829890	1886030
	891509	1784110		5759310	7289360		7720780	8828370		10050400	13241600		1559150	1021390			619954	1125520		2574800	5789180		6672140	7409500		8673090	9269980		1431880	1776620			1541670	1119880		3469710	4836200		6780700	6219980		9568900	9798050		1348790	1636480
	856110	1299820		6022480	3609500		7413750	11498600		9570200	4542520		1634730	1686030			928852	1370320		4558530	5249530		5016740	7247210		6840520	4463420		1621480	1680610			1859070	1170360		2142600	5322320		7232530	8000100		7911360	13804900		1417710	2169800
	1016920	1412850		7364930	3035530		10647300	8955040		14226400	3597010		1749340	2077890			679355	1105510		5100580	4784330		6384780	4837940		5410430	9087950		1721910	1568010			853512	996612		4204900	5369400		5335380	7244320		8642640	2700270		1283220	1468780
	1115240	976244		8586500	2814420		8464770	7976080		8042270	11795700		1546250	1503280			822398	1545500		2468890	6178610		6048410	7848160		6155920	4595480		1523480	2265460			846256	851465		2326840	5946020		7555190	7262940		8349380	9322780		2227850	1949790
	1134530	1129110		4663480	2858740		8427800	8629110		8046180	5888020		2747690	1809490			786205	907810		5337450	2712880		5862000	6438430		7659900	11342300		1495250	2074820			1082670	714530		2779830	3889320		5236670	8724710		7369820	10053800		2195390	1391340
	1170890	1289300		2259590	2654310		6027270	8449700		3990920	5253160		1706180	1912460			1352780	667107		5234330	3747220		6207170	7523170		7016830	8112970		1875030	1996820			1658470	1312830		3687700	7705320		5894840	6951370		6662750	9069100		1689920	1518310
	946708	1189200		5692640	4952880		5028290	9740660		10868600	11226100		2071670	1741030			971075	1325690		4766370	3086320		7292670	7067980		5716290	5855030		1382030	1679430			395096	1022940		2275130	7564180		9860890	8314140		7053840	4801050		1930770	1415070
	1276160	1355780		4097300	3464230		7951490	10047000		8936530	13779100		2157260	2200690			1243810	1191430		3180340	4947990		5370230	8117520		2683900	8306200		1679420	1997850			351368	1173770		3699760	5614910		7633590	6678700		6617660	9566440		768574	2296920
	1082080	1502020		6436480	6132290		11200900	8174300		9825830	9801100		1943150	1890510			775364	1233280		2734290	4788870		6918360	5658130		6692340	3084080		1535050	1799790			1123440	1246890		4751500	2948100		7238080	6385380		5161110	5149190		1719220	1614260
	1179860	681994		3918320	3917820		8869130	6842830		7031900	10697200		1821160	2164190			890760	1241720		5038380	2334710		7331560	9801490		6588340	5464250		1136820	1807490			894848	1340890		3477970	5873520		5905000	7926760		3395030	8816220		1692480	1864000
	1408030	786586		4795590	4730570		10469400	8728980		8278330	3527460		1019760	1593290			803926	1579040		5479200	4496680		5969430	7723330		9686950	2704680		1240960	1427200			859181	1421130		4354470	6018080		6198420	6862650		2670120	8020310		1449360	1722910
	1352390	1054240		2428350	7063410		9987400	8719900		7325090	10073900		1954730	1390130			1033490	1215690		2898190	3687600		6284480	6810290		4784260	8431130		1770200	1897910			1026700	1073650		2117310	3543600		8480260	6143020		8175190	8914780		1916780	2143760
	1045720	1103950		5191370	2528610		8731100	6242440		9764070	12944400		1568740	2034010			805258	879301		5008260	5505030		5945870	9056240		3129630	7019850		1100440	1943130			1211610	1159900		2431660	4997220		5143260	6033040		6797540	8960740		1499540	2186280
	1510810	1419300		4590220	2766460		9983320	8315120		10932400	11903700		1552590	1790840			1300430	1130340		2277100	6369870		5882400	8889240		6702250	9407850		1722920	1466460			1309070	866090		4597880	7660600		8160760	8306140		6650580	10238800		1374570	2184380
	972850	1394580		3989340	6943330		10253400	6024930		11058900	6243570		1550340	1527090			892937	884685		4870990	4553240		8423780	10333700		9813140	9461450		1344560	2050660			1311040	673282		3242580	7355590		6427200	7465670		8408210	8988830		1367610	1710570
	993880	1569090		5635300	4784480		10922600	9137190		11037000	9836740		1494050	2218120			915524	1031400		6700160	6755380		5456710	7987410		6789610	9896980		1342100	2132170			1136060	665239		3791970	6560920		9458530	5717460		6648980	11740100		1488050	1686080
	942960	1223280		2892150	5488010		11249600	8908290		5691210	12668200		1934290	1975050			797449	813226		6621480	2273940		7292460	8880100		5312540	9284450		1796400	1456940			1372000	962788		2482950	7524820		6826520	5653110		11702200	6856160		1582950	2636700
	1210440	1435800		7130940	5675260		12731100	7081240		6160100	12051400		1699630	1546750			1944480	726726		3918790	6957730		7395060	9197440		5617800	8643190		2079990	1734900			801436	1423350		6114480	6514370		12389800	6150250		2922150	8647040		1446700	1635440
	1226890	1389840		2749220	7476740		8774710	11167600		4534010	9520250		3029050	1686760			659916	1336120		5602710	4326590		6887220	8681770		6340110	7554810		476311	1795930			1236110	1183770		2876690	8933320		4808950	8099000		8341540	4884990		1537960	993513
	1311220	1806380		6105030	5165010		7542810	5948230		7973520	11850100		1561940	1732060			1011730	1242670		3440950	4500530		4772980	9943140		7285930	11721900		2098540	1532630			1071200	1046220		2546790	5328670		10146300	5193340		7873090	3309140		1311880	1458010
	1226940	1187920		7420830	4197380		8361060	10280700		9425500	11299800		1778990	1539420			1235560	1328090		2944800	4062470		6233820	9334010		4811660	12014200		1291900	1349070			1385310	994913		5347040	2586200		9201410	4879440		4638650	2757110		2036330	1483780
	1236900	1104440		4743060	7113170		10257800	14178300		10639200	10449100		912980	1974760			760828	1182240		2747650	6971500		7865800	9472130		2815600	8578760		1603200	1552590			1207610	1019730		5213390	2809140		8048230	8052770		6570670	9693720		2414000	1683840
	1636350	1793510		3338120	6269510		6710920	7758360		4851570	12045600		2013660	2405300			1516300	849722		3526050	3326280		7498140	10669600		5102470	11618000		1799450	1220480			1142450	1175410		3527250	8724690		8382000	8075070		8168040	9016460		1101640	1610250
	1444790	1138940		3638180	2335570		8151900	10701100		9918200	9897680		1482270	2221740			1226420	1652270		5733310	6257440		6386640	11931400		5154840	9103300		1673890	1485770			817396	905811		5294480	7157290		9502940	6976390		13984900	4682630		2341390	1653560
	1220280	1816310		8243860	3530350		10011900	8838680		14743500	11808400		2288060	2119680			913096	1255160		3248010	6559910		6226880	10163400		5976510	9612200		1622990	1776840			758817	1522630		5474550	6369710		9727960	7648220		7697210	8055270		1464700	1383460
	1366020	1649180		6457590	6963940		7957060	6830810		21456200	10057600		1571640	2717330			789763	726387		5539920	3272930		6797770	9312200		7365220	10301100		1134030	1852730			826292	955574		2380270	3717810		6222170	7977890		10158400	7629810		1630760	888659
	2036920	1486870		9543460	8035000		6287220	12211700		8209260	11088800		1853750	1538000			712475	732626		4055220	4504180		6431670	9796730		7739140	9043790		1423970	1294600			1212180	1586690		3141830	6054150		12384900	9022010		6989900	2911560		1595780	2334480
	1070130	1171660		3683800	6233070		5673680	10449200		4249570	10028300		2119050	2214060			2056700	813344		3250440	3613940		5646760	8782780		7320310	8928210		1958040	1407800			745967	1006050		5092720	2604980		4149290	5983510		10163800	9361510		1583880	1841140
	2047850	946336		7930720	5409670		9457870	9556450		7219040	12146900		2227500	2141880			961153	871103		4586410	4047880		8048930	7625180		7302220	5877260		1071370	2290760			940759	846534		2956910	2174020		9021920	7301580		11237400	6943600		1289570	1658640
	1524360	1032620		4769540	2963820		8691550	8540920		12755700	7997800		1544390	1973300			996191	1058150		3630630	5369650		7905880	10493300		7604170	8863240		1670870	1976090			1062220	1164650		5642150	5463750		7870850	8696640		9017670	8870760		2086620	1658530
	1351620	823728		3418720	7168580		8495550	9706970		8627000	13195100		1910100	2353020			517126	969103		4316680	2206340		6970200	8809220		3821500	11146500		1886780	1578830			793367	866658		2877480	4833970		9337190	9205320		9863440	8217040		1465840	2136140
	1197210	906933		2345100	5905760		7539160	9222710		8446310	13177100		1089260	1975130			758742	992572		2217070	7077490		8005700	8130630		8231780	10109700		1694310	1663940			986907	1102620		4335890	3922040		9881980	8922140		8921870	5107270		944894	1584290
	1030270	989953		5153810	7140340		6261990	9681360		7042290	3505880		1633900	2692810			485182	1361910		4305520	4075310		6011430	7263280		8480280	6971660		1462860	1505830			1528950	1190090		7158370	4714680		9928160	9643950		7398300	9890260		575698	1545760
	941024	1924530		6623660	6755050		8743100	8996240		10412900	8937800		1809050	1881550			595996	1219470		2640550	6689880		5998710	7878490		6580460	11708600		973610	1836100			930864	1100620		5624870	7168350		6154670	7741540		4553600	9849630		2257090	1479020
	1139140	1041400		5836730	2359720		11747700	11168900		6691930	4690580		2098060	2012480			873167	1214940		2776530	6145000		6718640	8222300		8072300	8704880		1396400	1213960			1270830	1041820		4198630	3225300		10454500	4223800		8378340	2679230		1828880	1453540
	986510	1095640		3751720	3179730		6617210	11872100		13729300	10631500		2336220	1815820			1693810	1492810		3388640	5274560		8556680	7550470		8042490	21525600		1637790	1485210			1602690	1063720		6593580	7522010		8091050	7911370		8266250	5287320		1941860	1278070
	1057840	1288970		4750160	6445210		12643100	11461200		11727800	10588900		1860920	2537580			1008420	1168100		3957410	5621500		7796720	8238330		5970210	10961100		594951	1553220			997899	1129660		3057080	6674770		9644010	8202570		3047140	3640800		1335140	2284180
	966356	1096740		3067340	5794220		10136100	9626180		8207920	4059700		1820730	1898030			982480	1198810		5377110	4589620		5896100	6800380		7532660	7355110		1446230	1499520			655274	1089050		3750260	5944620		8575280	9020530		8590920	7917460		1602410	1375780
	988776	1054840		2703000	3917690		5051440	11980800		6743140	10412600		1691690	1978400			889868	1228780		5400060	5760390		6291680	6803480		9831180	4786520		1297520	2466940			1133200	1253510		2108390	4734680		8647410	8341480		8334690	4535270		1387840	1239380
	1842950	1347290		3366680	3779890		12338700	10081600		10277300	7015690		1719470	1596790			1201540	1049470		3685290	5246720		6858310	8002440		3534390	2880010		2130550	2444160			1277260	1023320		3619800	2967730		6275240	7429040		3182980	8731300		1298780	1105380
	1423810	2094440		4703470	5270320		10479000	8490780		13714200	8260750		1849870	2124380			1156350	1132610		3528970	4235880		7425890	7341820		6184800	11356800		1061100	1642860			676858	949438		2262370	3279710		6293910	8616330		3742520	8381640		1732150	1434440
	1224350	1492770		3182200	7030930		10984100	7941080		13896800	12422200		1853360	2210780			879180	1239160		2664250	4784280		5678730	8450540		7945440	9810170		1680630	1824930			941957	1041050		2808470	3429070		7597240	5827840		8135060	11021100		1700670	1347970
	1176320	1448180		5169870	3865930		7497190	8626320		9865360	8904980		1560400	2306670			861964	565710		5223920	4200700		6063150	6725790		7834290	2914760		1458320	1588860			1085800	1038740		2559460	4004580		6696090	8674960		9157140	8587980		1514640	2028460
	1076410	1462860		3186380	2535110		8299180	8633510		14007300	6948730		2142150	2046500			816112	831593		2726340	4652380		4882640	6853770		3530470	9888760		2068160	1362670			764513	987869		4286980	2430020		9743510	7953790		8643990	6979130		1565370	1929750
	868711	1369120		2395820	3587630		8093600	7126470		6954790	5062390		1478260	2869300			728901	1057910		3292480	2745800		5886100	5125110		6913210	10257600		1379370	1896430			795774	1008720		5342520	5105080		8570450	7018380		7575290	8456940		1606590	1452610
	1487970	1380200		4358200	4671180		9643470	7292830		12111800	12715700		2164940	2689710			845152	927841		3955520	5220580		4911810	6313480		5761130	9559440		1552200	1610640			700714	508410		3200050	5970200		6399000	7553020		9972960	8938340		1670570	1502710
	1229170	1253090		6236410	3655170		10018100	7699610		10254600	10436400		1578010	2049200			713110	1128730		2486230	4750190		6794970	8532590		5832500	6996930		1814560	1658470			710619	888887		7750270	3667420		8038560	6031020		2782750	8802170		1540670	1557910
	353708	1217980		3551580	5431590		11058700	8280220		7109590	10825700		2525080	2045230			690472	1093080		4592700	5209690		6763120	9488310		6272700	7602680		2218300	2459450			1096750	663634		6844260	4109100		7681950	7157110		7623790	11515400		1751200	1734390
	1115540	1088190		6340930	4702580		10430900	7545180		6487280	10574800		2019640	3060090			1120340	1216190		3491230	6094880		7402600	3509460		7951080	11492500		1200230	1794120			756521	524061		2426380	4019790		6592290	7286960		7690790	11214400		1261080	1577700
	888697	1834240		3920490	5807040		10473000	9542860		11059700	10134400		1718390	2189440			901673	1188880		4841670	2624550		6728590	7488940		9314350	10509500		1245140	2310850			923892	615132		5629470	5202590		7321480	5552790		7959720	4128270		1204630	1363830
	1147370	1251520		4072470	5133090		8348020	9227160		11623500	10082000		1794910	2216380			885155	962821		2487510	4732630		7786680	7174720		3119920	7525130		2057530	2028920			1165220	801834		5701950	2119820		7469040	7152020		3158870	9721150		2540710	1331350
	1138150	1082750		6516850	4407890		8800930	8976210		7561180	8577180		2571070	2001940			1100310	1447500		3890730	6678620		4203990	7507300		10546600	12980200		1383530	2146000			1130180	870861		3074400	6248680		6358120	7682580		8434480	8057570		1179820	2113750
	1243640	972757		4937300	2654510		7596180	10897300		9169770	10811800		2003840	1906080			856195	1152120		3309000	4352300		6676110	8478130		7291050	5953160		1004430	1556300			1461120	314463		3148120	2528390		8755390	8932300		7480020	12382000		1381840	1874970
	976876	1346300		2705430	4866010		9181270	11093400		7894870	9922000		1963980	1864600			897146	1014900		5413200	4605740		7618490	9262530		9961120	9434320		1176880	1969000			1678930	993266		9749830	4206910		9100930	6844420		7650960	14078400		1310500	1939570
	1289130	893701		5846000	6498150		4315550	10763000		9226440	4718780		1794420	2503120			1777090	1060620		4015160	7379030		8099020	6972190		8900940	6810350		1286840	2095960			1007180	869607		5474600	5825750		9803290	7979310		9252000	9690020		1790030	2133350
	1186380	1024140		3676220	3216710		10217000	12934800		8151020	12153700		1800360	1485310			909245	873602		2889510	7365590		7540230	6991690		8409010	9029210		1666610	2567930			1012320	1197650		6317580	9252400		8637110	7338230		4935740	11187500		1145080	1867490
	1595780	1144400		6646620	6939960		11835100	10295000		11913000	9651380		2170630	2048220			853407	882837		4792700	2844360		6972170	8869880		12353900	11892000		2464350	1347660			864971	796184		3569220	7784190		7826160	6515770		3326420	11168900		1607480	1391110
	329834	1239790		5846240	5406530		9484080	6281450		10887500	9913450		1737290	2159620			367851	868051		2772580	3256350		7229360	4626310		3754510	8708060		1219720	2128480			867822	1151780		5844700	4817440		2795940	9068450		6559220	5817870		2084800	1907050
	1159630	1343630		3513140	4223660		10629800	6910900		15295500	12436900		1614830	1141920			335342	1070910		5459030	5784040		5594070	7909780		8313080	10800500		1218460	2023160			974432	885878		2627130	5506840		5835200	8386320		8573440	6991410		1580410	1106620
	618946	1727330		3211870	4429680		9587900	7800920		8140440	7657620		1825240	2076520			1018450	1228200		4977760	4922480		7044900	7504550		6023910	3124000		1655700	1848280			792203	1061330		6312430	5390280		6297620	8069790		6936560	2667110		1621980	1364700
	1062000	1151520		5138380	3518860		11705600	8356820		8391440	20788500		2183240	1895550			1264710	426457		2733930	3458920		7194290	5030310		9239920	7369600		1693220	1498370			1494650	1680530		2928000	6334640		8925420	8671320		7550240	8356270		1792860	1551050
	1354970	799616		5789800	4713390		9447100	10902400		5245610	7821190		2268960	2472270			931752	381892		4934190	6330080		4934180	3694300		9397410	7648980		401787	1601730			690094	822543		3035550	7455860		10174500	6682950		6589820	6212590		1586140	1479530
	1446500	841575		5442230	2748530		14261000	9401810		4965590	10053700		2003520	1977710			1376620	1094780		2594490	7075470		5633290	8977870		10152700	10185500		1393830	1537400			951217	951909		3869160	2100240		5318230	7055290		7438590	6343090		1533640	1531480
	1202500	1373680		2470820	3777040		5898580	11248600		9027480	15358000		2006680	2220670			1222310	969148		5136580	5848980		5832290	7795370		9264410	7215930		1448410	1581750			983086	1252400		6030480	5935580		8301070	7903440		4778940	5377810		1656030	2595730
	1281600	1336160		6954740	6203360		6824140	4594520		8919490	9185610		1529680	2245940			1057860	1115110		2592330	3739280		7204720	7998710		6061220	8903500		1673670	1801170			1371290	1830150		7031150	4213810		9220190	6729430		5394950	9390670		1207380	1842370
	1015470	1351990		3566410	4658220		9039000	9130660		8835060	8912540		1560240	2324380			849391	1062440		6043280	2850260		6714200	8401300		8543100	2694680		1191420	1738540			1436710	372636		5432350	5814210		7060390	6475000		4388790	7123640		1501670	1881290
	958747	1052540		3897970	9111230		7896070	7872570		9645910	9712240		1448190	2205260			867449	1120230		5133340	5640250		6025100	10530800		10576600	7166220		1366180	1581360			1070670	1126240		6125860	6164410		7865660	8188180		5987390	2795020		987199	1714970
	1097400	1200000		5201480	6234840		8299760	9502970		7305050	7475850		1942400	2733520			991991	1069870		4601960	6326810		6183650	7901410		8192880	9815200		1612550	1642990			974770	873207		3052720	5855220		6818430	7625490		4376440	10413100		2251770	1761660
	899679	580639		3570380	7420890		7879550	7642280		9016980	4739090		1571890	1944960			1473760	1074380		6058060	4309750		6701290	8832450		9260470	10589300		1087390	1369830			1158280	669126		3299220	6907690		8401460	9116120		5855280	5415720		446652	1704190
	904280	1096570		4993530	7797040		11441600	9029990		9290640	12689900		2013310	2349530			1109510	918303		3289240	5155980		9790820	8107170		9302100	8754800		1853020	1469950			929871	1038260		3378780	6841470		6722670	7569000		4791590	6412920		1419420	1968200
	762472	998434		5913000	4764130		9660620	7158970		8690010	12482200		2062400	2246840			946699	1174700		6173120	4366360		6502780	7590680		4899410	8977100		1281380	1402150			748709	472988		6262270	7709680		7460490	6364780		7967980	4991100		1489350	1455510
	1242090	936813		4917560	5603540		9115230	8862460		4036280	9640200		2154960	2304480			1184760	795014		5666400	6818950		6207070	10840300		6539790	2737100		1370880	1293710			902064	1041220		8325090	3292520		7178970	5968520		5188810	7768020		1754060	1482610
	1277530	1105940		2263230	6453290		9074320	8939420		7336850	8827910		1757400	1760900			1184560	709380		2704570	5839580		6253060	3394320		12546400	9914250		1909210	1719730			712144	1014080		5577230	3879420		7537570	7680570		9706930	9492320		2208440	2195640
	1101930	1227130		3608100	6149970		9847730	7882510		4017900	12385000		1427360	2385480			1188790	754831		2379050	5469140		6124070	9779500		6911420	4654800		2416040	1910870			852893	1001810		6201830	8401950		3959520	10350500		9679270	4924100		1771840	2180080
	1490530	934235		2250700	7987020		10964100	9279030		7558860	13873500		2470570	2122280			895143	895924		6480520	2510970		6338490	7393300		6592880	13097000		762881	1813970			1410020	1060940		8008460	4121840		3199670	9508410		9691680	10104300		1298990	2649510
	990853	1147630		2487940	4225220		8772010	7029260		8303480	8759540		1782320	2028000			1113920	716233		2189770	3082070		8382190	6592780		5417800	10602000		1426480	1584520			1012540	1314600		2793000	4549340		7396800	10358800		3431460	2796860		2397120	1645080
	2000230	1348000		4137340	7066730		6179520	8497780		6524570	8351340		2407040	1430080			788951	757761		2261980	2149780		5712260	7252230		12772500	10259100		1142040	1503400			956845	1361850		6830840	7011060		6836660	8583590		5585480	2828200		1336220	1484630
	1129250	1511310		3125030	6962500		7524060	7247820		12066500	11552900		2465120	1903000			907342	1125220		2576190	2380220		6039340	4456900		7945270	12895200		1655660	1750170			1525010	1521160		3774480	8051840		8005590	7319420		7110500	6459480		1484430	1744130
	1077230	1366360		6515280	8407380		10783500	12623400		11495000	9672510		1765830	2587940			678482	1092420		2169820	4356100		6327920	6374900		10307700	14142800		1895930	1556380			1071090	1235120		6597940	6371720		7355050	10033800		5957900	9455700		2289660	1692000
	1908170	1263460		2438370	5967220		9680320	8930820		15931400	9997340		2943380	1874460			789476	1248770		2442990	3633860		7215990	7376060		6314890	7959500		1455660	1686490			1266490	1115790		5972890	4947030		7192510	10633300		7343720	8397730		542671	1600860
	836351	1105160		3108890	4239590		7578050	8844500		13452700	7501390		2392540	2191580			670156	1015460		3494650	4871520		3652350	6399720		3533550	2814920		1442940	2381320			889606	973420		3764250	3068010		12351800	9038120		8768510	6591840		1729760	1681820
	1003670	1496420		5635790	3209260		7013770	8219870		13311100	7181640		1863250	1019130			1451880	947837		2504520	7990790		8176610	9081730		7598970	7334990		1539160	1662380			993402	1119170		2748500	10936700		8280150	6544330		2762980	5919420		1662450	2633390
	1009730	1281360		2614050	4137060		11014200	6976760		11132400	11299000		1796260	2099170			557686	1061230		4822840	3289520		7195570	8572210		10011600	7015670		1340980	1461570			1229790	982089		4415080	8910290		8149080	7718560		8177210	8983770		1438040	1648190
	1091740	1019280		3223910	2909900		6886070	9649930		9686100	9029600		1512130	2428800			982761	1102230		4399300	8982400		6523800	7561060		9359760	13120800		1582600	1903300			812232	1291640		5409830	2475170		7764540	6025580		6488450	9815090		1193160	1438850
	879388	1238830		2847000	5044880		9478980	9154730		9587830	11463300		1865360	2315600			938024	896441		5054220	4747070		7990180	7779900		9539330	11827500		1451950	1470090			972596	570420		4938000	5540440		6062930	7792780		6992160	8567700		1303300	1406210
	739809	1091470		3681430	3638160		9472500	5997240		6476300	10795500		1882030	2521080			1393260	862332		2258290	7259400		8083060	7844570		9983950	10491600		1577700	2365610			1133320	1016490		6321770	5228270		7966020	6495360		7641010	10371200		1776510	882276
	562304	1062710		4054920	3357020		9666600	5671220		6044370	10278600		2629780	2778250			1255110	1018020		2952480	6307480		8307190	6196360		11734100	8871890		1212920	1830260			1597390	852970		9055740	3859710		5021070	7795180		7233800	10533200		1514130	1519860
	1729110	1108180		2723210	5628150		7342920	7597780		8140290	8853280		2640090	2407450			1005840	1556680		4829210	4002800		8182970	8803900		10029500	10879700		2184170	1864570			897205	802798		5250410	7329480		7833830	6940870		9867270	8483670		537906	1924200
	1095180	1192050		2364870	5028030		6824800	7999970		12226700	4430500		1964570	1927150			904154	1157570		3407060	5586180		7218120	6557500		11025800	8335140		1534450	1440510			1055670	1054120		3294340	4867380		6118100	6390050		9066840	9828450		1705480	1405320
	1202980	1226390		2412480	5571720		7431020	7887970		12004700	3893420		1730050	2492240			768062	1084970		4037460	5836240		6450270	7463440		4078280	3265240		1830230	1657660			713688	883831		5248950	4288980		9484940	8068410		5080950	9714750		1370460	1325200
	1220920	1236340		2301720	4539920		8984580	8852170		10284800	9896790		1620890	2552630			1015990	981012		2358970	3535480		6528340	8739030		3658850	9885250		1242420	1949420			690083	610662		3186400	4109780		8203540	6851040		8205560	2876400		1643820	1820930
	1198600	1200620		2426680	5589300		8650740	6544090		11355800	13437300		1944880	3135140			1558220	935712		3606780	5316680		4460020	5809530		11102700	12240700		1669140	1319560			698827	1263140		5260520	5594230		7892310	7566310		8309640	8121170		2527050	2197210
	1118110	1201610		3901200	2509400		9795880	6873150		10167900	9848010		2379140	3248440			1211270	876892		2184230	5397820		4131190	7802890		4979170	6856780		1046010	1440860			617806	1086980		4292590	5450280		8797570	6643330		6650410	5869950		1723040	1226480
	1398020	1202580		4028370	5091920		8076350	6065040		5981100	3978140		2492130	2154330			2020550	535269		2982400	6485830		6290350	7451500		8843180	9199220		1751310	1355230			935135	1275760		3306550	5082880		8980340	7010180		9070440	10851800		2051180	1796550
	1233990	1244560		2496290	6766400		10137100	6377550		12320200	13502900		1954960	2536520			488242	538713		5543780	3662540		6843980	7499630		9800980	2796990		1474850	1359030			726483	1013100		4993950	5592160		6728660	7515350		9140000	3191130		1412720	1149230
	869717	1088640		4381680	5384360		11280900	7724810		9422620	10514000		2551230	2358880			608352	886856		5386880	6258720		6797310	8074310		10661800	10482400		1296220	1370170			685387	1204750		2179580	5532650		8258410	7475490		9590540	10054800		1099360	1595760
	713032	1321840		4768850	7963070		4780480	7727290		11416000	14328700		2659530	3010130			833391	889003		4522320	10700200		6539820	7765720		3273470	10066500		1378500	1633680			929472	977261		5859570	2146040		6802650	8866780		7316320	2804120		1308530	2410070
	878980	901250		4267000	8189790		9792320	9315610		9233070	12698900		2027680	2132470			867552	1117950		4903760	3256750		6507940	8031890		3360510	11724800		1752870	1889060			926021	1138040		6647140	6017560		7638050	7504310		5318260	9880070		1273280	1561220
	865128	1585400		2246960	6646610		8582870	9478400		7190510	3940460		2067940	2062190			599972	1321330		4615460	5106550		5548320	8234530		9634600	7694050		1305620	1911220			1083460	2049620		5896840	5236720		7487310	7355580		3039530	7801200		1540550	1433200
	1051510	1173910		2951370	3132760		9612490	7095610		12690500	6063180		2799390	994296			760135	1017830		2197020	2464830		6177190	6910810		12095300	7789990		1326280	1751710			1206440	2040670		2101450	2513870		6534620	8396370		4878270	10852700		1007170	2107110
	1665960	1346140		3427730	2851110		10153100	7583780		12027300	9590890		2347690	1962740			846216	1043170		3116050	4701820		4733990	7116250		8912470	6900910		1571060	1396250			844994	860405		2476220	5467440		9894170	6425340		6774920	7555500		1455940	2296370
	1465340	1360940		7646480	4464430		11365200	8062220		10109200	4933240		2088510	3155990			721177	1014570		3104530	4158140		5843560	6627870		10577800	7161970		1280140	2534930			1663740	925910		6702700	3710640		9646440	7567360		9058360	2701570		2092030	1692100
	1357470	1404680		6096850	2221620		9430130	12573800		10482000	11163000		2713820	1863470			688737	717120		5774300	3667220		6541430	8406060		10619900	11359100		1177890	1411500			1022240	1137900		6393550	2631090		8277300	8827840		9550850	9700980		1831200	1978200
	1137420	1371370		4695400	3837460		7167790	9015040		4338760	14762000		2476890	1733030			1853990	569849		4779370	5136240		5548560	9049810		9458370	10931400		1945730	1732560			913250	1066350		5721640	2409140		8895120	8722840		5570020	11090300		1795030	2345540
	1156720	1440330		3838460	6262030		9667220	11683800		11195700	8271570		1963500	2199240			1075500	536040		5663980	5459460		6997950	6537250		11410400	9199470		1468720	1427060			927541	910398		3146860	3062610		10257800	8338100		7550000	9546170		2098800	1681280
	1179360	1257180		2949380	5225590		8188970	8227550		8113510	9889270		2742360	2340540			1953390	892729		5525970	5757800		8946370	4771980		8767350	9317690		1011540	1197280			932883	1035140		3622080	2454250		6495300	6976460		7415620	5036640		1526040	1892120
	1023540	1389850		7019100	11903400		7818020	6843750		8507870	7843030		2686890	2360920			1378830	434375		3552600	4984210		6633240	5750430		10111600	8506080		1815320	1511180			987382	1006750		5912240	6171750		6583590	7625680		7648660	8481780		1152900	1446260
	1025440	918531		4437960	3950190		7769070	7365260		11532500	10465900		2691160	2140310			1009120	851961		3984810	2262440		6291180	7476860		11072600	9640740		1311790	1599840			808289	830849		4848730	2149700		8693220	7341180		7836190	5755610		1940440	1274100
	532162	865435		6042290	5469830		9236100	6514050		10932500	16670900		1990300	1922050			1048530	779764		3852700	6401510		3074750	6522600		11000800	9251010		1756030	2024480			821265	1152720		9321020	4535770		7572200	9046810		6789900	2947600		1358560	1418240
	604143	1148480		8841810	6180730		10615900	9829260		9332360	10165800		1831190	2230850			1008110	689170		2318630	3385910		7245250	7037700		10325600	2673120		1068820	1827560			1051350	1124500		2843830	4375610		8990630	7385900		2800120	8800380		1195860	1756190
	928398	1296850		4073040	3980080		7448090	7820290		11270200	11639700		1971130	1968880			517026	997231		3275820	2361400		6846960	8006640		10022200	7201800		1164010	1547180			968324	1602670		9571100	2634070		9080600	8211800		6376840	12562000		1879140	1741010
	1077160	1010480		6532120	6938770		10475800	7072030		10549300	13334500		2081420	1837030			952809	1455060		2329640	4653200		8396720	8565930		9449160	6694400		1292720	2579760			1061690	1562600		3317990	5261670		7910340	3857280		6606070	9812770		1568450	1378490
	1050730	1130160		5369500	7484520		8945880	9205830		11624500	11931500		3286760	2520170			717257	1310430		3907570	6211860		7488100	6707800		9988400	7226670		1198130	539202			831521	1220470		2709790	5136020		7408340	5688590		5878140	11685900		1482350	2094450
	1161430	775935		5218070	3729710		8248870	6887360		11322400	11538900		1899120	2515850			1045920	982352		5297640	2426870		7084170	7424350		12067400	7894550		1270880	1723810			1227990	952095		7839680	4358330		8278620			7901800	10042800		1898310	1600770
	1317840	1510500		2419600	6086890		6711220	6756960		8305800	13530100		1742050	366078			1745390	1205760		4044690	7979720		6961090	9537760		6258630	8095320		1972070	1902360			924194	958996		7569100	4115540		9023100			8067820	9465750		1620630	1827990
	1154660	1321410		2525590	4599570		9626600	10532600		14134000	13957200		1946510	1917960			1022530	1361260		4436130	6185070		9104170	7011220		11281900	9102600		1489860	1827320			1070910	1211160		5507300	4541040		6466690			6546730	9749320		1595950	1982860
	1575390	1600380		4657430	5221000		8404260	5851740		6997770	9519320		2048250	3284990			1070370	1203690		3089490	8926760		7846190	8875360		2664490	5527130		2549870	1455600			1177950	762957		3602100	5746940		7085790			8631930	9194840		1557470	1887050
	1275540	1271750		3015800	3811260		7050100	8439800		8559780	7831600		1840780	1998650			1029200	722748		3504860	8108240		9191820	7395650		11165600	9265540		2210980	1643130			1195490	1513840		6511020	6850180		9868690			7886960	7333060		1231330	1863520
	1383760	1288240		4183660	3777960		7378160	7769720		9455290	9031580		2655750	1993710			819027	1371220		4058170	6596160		7942070	6908050		9419160	10851300		1792060	1732300			1039550	1343370		3245820	6608000		8390960			6184140	7448640		1301830	1453340
	2054290	1147760		2926680	7218560		7494420	8594770		12023400	12659100		2115520	1789520			1001500	845682		2681850	6845820		7712620	8712460		10236000	8838210		1355050	1962180			952961	935311		3096020	2909090		5950660			6696550	12023700		2202290	2158260
	755381	1172990		6855600	8142250		7909320	7313610		5605300	9220390		2227380	1924070			956114	815133		2882300	2894940		8036130	9070230		5738210	9501150		2361930	1809270			753288	1336450		9958740	3181910		8020380			7729260	9889740		1280780	1883180
	882301	1219910		2424430	7374960		10603000	6139660		10896600	10651100		2795500	2179670			1860900	845766		2585110	7839250		5061970	10635500		6613890	3540960		1283690	1605100			691430	1242930		9418430	6979290		8916850			2657660	8077710		1376480	1288400
	966120	1116860		8626590	5599550		7983450	6255470		10479600	11379800		2713990	1788040			513914	1049320		6119000	8506870		7343100	9869650		5199650	6397380		1317140	1627070			898506	1242250		8327060	7471090		8835110			9993100	8399780		1593220	1472730
	1153260	1013530		7286240	7880360		12855100	7854660		11024700	13696100		1860270	2075190			565416	1136920		7504800	3894620		7392020	7785120		9543420	9931740		1247670	2236130			829019	841799		7874140	6107220		7614820			6506850	8434970		1439090	1260980
	906949	1144500		5179870	5072450		9603550	10930900		8861200	14128600		1993500	2354910			806895	1306110		3251780	8733550		7712680	8852570		7364690	3686960		1682320	2252660			320511	1251210		3733200	4279980		8146040			6465200	8820660		1470610	1774720
	989433	1326150		8256110	5755590		9415230	9448480		10057400	4111800		2034530	2179550			889349	1213120		3695080	5284860		7941120	9345360		9887740	12763400		1971300	1810640			320858	1067400		4286450	2827390		9046230			4364810	3075260		1727710	1627860
	1055460	1453730		3301550	5409080		10655100	9456470		7586570	11859700		1835700	1874500			706913	862755		2247820	3478870		9134630	10476400		9402370	6111280		2191570	1484550			473579	1299480		4368040	2563700		8163170			7828790	7052710		2073680	2516410
	955709	1184530		6362990	4539670		12643500	11242200		6431230	8385300		1517150	1744600			960321	1192770		5168510	4301620		8788300	9630350		12653800	7691520		1728790	1297480			678309	907657		4117660	4899660		4114840			7526960	9778800		2187930	1167300
	975888	1346080		2266000	6159860		8621540	9855190		8665290	13554100		892250	1966150			712897	1117280		2583560	5448750		7867310	7749910		9507320	8118920		1835850	1178040			1039420	754401		3332850	2929850		7886610			5831670	11093900		1511600	1496180
	1053310	1397760		6057060	7481950		13342100	9767490		10232100	8403640		1953970	2560190			1752920	1022220		2145900	11248100		10077900	10758700		10695500	9806000		2468120	1766760			1077950	865410		3684300	6344970		7530880			6837680	2707650		1553600	1790360
	1146660	1452270		5037460	3503080		9485910	11961900		11071600	5600790		1599390	2906520			1112620	1342560		6290060	4472560		7679180	11233200		8237510	8257970		1335440	1793990			852140	917783		3983340	6381390		9063800			4328940	6133570		1310470	1822540
	1553550	1531580		7002770	3309230		9917560	9506190		9342110	10118300		1361700	2042050			1042160	1055900		3606600	6040570		7610320	9789620		5882140	7763880		1425360	1685280			970228	1287320		5936590	6363020		9108640			9136130	9048860		1474900	1693040
	1121560	1227120		5992670	6209910		10417400	8176900		6435020	9482980		1966680	1651200			860251	983083		2995450	3618680		7767970	10986400		10468700	8211630		1803640	1348210			953851	1209150		7903830	4791970		8791480			8454540	10326700		1887760	2153630
	2055390	804224		7687730	3864730		10404300	5880410		11382300	9910850		2165860	1968260			954400	972363		3846150	8187320		10091500	9926820		2859760	8823880		1716240	2162180			1000360	887422		6900200	7127220		7577030			5633980	10792100		2100990	1611870
	1250790	973049		4655520	4476810		8217360	8748490		10237600	6046090		2923650	3478490			851081	816250		5129250	7220360		9423980	10193200		10277700	7427810		1609370	1269260			1128860	1167830		3461470	2649960		7795560			9909050	3217320		1967560	1821600
	1465360	1111700		3856570	2583090		11543300	12584600		9634660	12650700		1780630	2263840			721177	1117570		2902260	6380290		8832990	9267880		6523940	3619880		2177990	1369550			983666	1383990		2585880	2886560		7263450			6370170	11304100		1901940	2247300
	1375790	1106900		6597840	6807440		8577220	6749740		10905200	8303380		1885940	2077700			550981	664029		5540840	6039180		4842160	11788900		7991440	3818490		1463420	1473530			977655	1330780		2125190	6268890		8552360			2898130	9919910		1730890	1967960
	1384770	1391290		6684510	6153200		10710200	6894790		11128900	9273720		1761540	2399250			699052	595015		2218550	4785020		7413790	6673960		4171970	9655900		1326760	1888250			1285280	1233790		5134700	10023600		7776260			6693730	8734950		1351880	1512650
	1311160	1369990		7811170	3446880		8357140	7663870		10492400	10300400		2694160	2413240			1685120	1000530		4084830	9848980		8263270	10606900		8711190	7626440		1555120	1604810			793988	1021300		4406910	8042270		7133920			6743520	14287200		1448630	1923440
	1193650	1697880		2855800	4386150		8611350	7561500		9223150	14616400		1750310	2812150			1103560	1521560		2164460	4247890		7283570	11798400		6677820	2662240		1707390	1812080			2055770	611302		6159710	4267860		6585960			4049930	8071540		1648030	1475720
	1136380	1190750		7186260	5082730		7543760	14217200		9734530	8559460		2333430	2007350			976165	994961		4478720	4970870		10313700	6876520		10065200	10693300		1099160	1665090			1376150	862350		3205580	7555100		8321550			7944200	3594030		1486720	1469740
	975462	1236530		5324360	3411630		8056160	8810130		9238870	14429100		2211930	3093520			934569	1214070		5520880	7234170		8066380	7902510		9297660	10796900		1936720	1455910			1216190	956893		2468470	5643340		8157060			7786580	6812540		2156370	1656020
	1062950	1578030		6379460	7535300		10671700	12364400		5842530	4213180		2060860	1692560			1055700	1018310		4278210	6938620		8039670	7804630		3820160	6461850		1499480	2143030			817915	1625820		2111500	6476400		9505040			6872060	9875810		1827120	1449180
	1268380	1321660		7555940	7579320		8235650	8510840		9981160	11796200		1779900	1825680			1282100	1048250		6120670	7457860		8225390	7042500		7713620	7481180		1566470	1907410			1076660	1004420		3760830	7101110		7647570			8987020	6496350		1989560	1565100
	1105730	1779550		6973120	8636910		7812140	7860280		9141460	12171300		1362950	949014			935099	1327910		3735820	4905880		8317820	5927730		9405700	10356600		1832920	1821260			813530	1033790		4064220	2405940		7028700			9804910	4058240		1420630	2224690
	1170220	803066		2496780	7537580		9322480	7753130		12355500	9031900		2919490	1967800			693569	1187340		6477250	2993950		9492950	5358900		10066100	7906840		2428230	1890280			843957	1255150		5909830	4335480		9215160			5952110	11077100		1302450	1647030
	1232120	1266290		2527180	8799320		7618120	8345230		7081890	11954100		1817530	2436630			913141	1876810		5345290	5204170		7678970	10265500		10615700	4728230		1564950	2171570			728537	1789340		3672380	4341360		8871560			5068750	9570490		1345730	1243760
	1064530	1740310		4298120	4788640		8652380	10474200		4852160	7100560		2998340	1816070			916212	900005		3013880	5435360		6841080	12261300		7545800	9886420		2590170	1597870			809050	1220120		7019970	5507540		8246890			6681950	5890260		2136900	1863400
	1122090	1659310		5792030	3979430		10055100	12787800		5325250	6361520		2311600	2863030			2005550	1035950		2882170	6695100		6664880	12414500		10594500	9489500		1741600	1742230			1089410	849321		5461410	4360790		12045400			7380370	8427030		1371660	1812510
	816262	1154000		4648590	5667870		6298040	10466300		12663500	10414000		1978270	1787840			487021	803026		6704680	6955930		8820410	9384170		2739940	7157620		1862520	1866370			1149090	1074000		7562080	3434880		8610920			4171500	4881010		1638700	486626
	933009	1216700		2439890	3394460		8666010	6998200		6386330	7605130		2266210	1975080			1052870	1141470		4667700	3232860		7713700	8523760		7076320	7145840		1410180	850083			992035	880262		4820730	6052430		9423110			6478230	6530740		1068540	539316
	828303	1544090		5362360	8046300		8967490	10894400		8742840	7666410		2142330	2248460			1520860	1163390		4600100	4666480		9274390	10503900		8875270	4668280		2551290	2137250			1117400	1065680		2593110	6220680		9163440			7498990	7721560		1981360	2261220
	954709	1065080		3250820	2400400		4755940	10062700		4045190	12353200		1708470	2627880			1944820	1228300		3138150	3589940		9050670	6106670		7070130	7984870		1288090	1710340			1104630	1154460		3535190	8102990		10197600			3826670	10215200		1374290	2028390
	921853	1174170		7467080	5041550		7259040	7681890		6817870	8102420		1393790	1879600			1181480	1025200		3140610	5645880		8526960	4990050		8556210	7814230		1190240	1145610			785639	1039870		4444820	4980080		7988810			9156270	8088830		1778060	2034910
	1098440	1385860		5529080	6203320		8117160	9508400		9295290	11252800		1488130	1847050			706759	556734		2720550	9271200		8940390	9399280		4964670	11920100		1433560	1554170			2055840	999768		6829560	6045990		9057220			7553130	8044200		1565320	1863300
	1400750	949893		5099030	2366400		10057200	8362700		8876110	12547300		1573380	2330870			858911	953508		5311520	6017960		8239400	10656400		8318430	6168340		1789640	1702060			1171060	864482		4761120	3900230		9210240			7027250	6201870		1461980	1709200
	1267580	1019240		6907030	3187140		10901400	8886300		7845080	9795580		2077560	1982320			793309	775698		2661870	7549740		7960650	11587600		10368300	7978180		2100630	1611380			1360860	403532		9680210	5512200		8329080			8643860	7259860		1904170	1695210
	1705650	1207940		5880000	5296850		11577800	9683680		4285270	11214300		2059440	2223830			799510	679254		3110690	4138040		7908460	11230200		6084920	11512700		1937150	1697320			877789	1502770		6326410	5132120		10333300			5601000	11842300		1624800	1950470
	1075250	576058		2870470	7223850		10434400	8608330		4639480	8737850		3224600	2490850			754807	364238		5890770	6432290		8260900	8127510		9613100	6413500		1352500	1115370			875944	1145840		5781440	5194850		7623790			5927710	7159630		2091480	1738890
	1078220	1041830		8286030	2580450		9917970	9802420		6410780	7391570		1657900	2337880			579254	824421		3647230	4599440		8685010	9092500		8059880	10658500		1349980	1389230			1195160	1111060		2161750	5976870		7758460			5766970	9293440		2217110	2578770
	988826	1226710		6443700	5049000		4125250	7576640		8721630	11154500		2224010	1982700			710875	965685		4524510	5583210		9458670	11452300		7593150	9140970		2469260	1475110			889844	1159540		6412850	3344140		8824240			6358050	10171000		1481840	1505730
	950858	1250670		8424870	8974990		8030840	8571270		10744100	11128400		3141040	1600650			1068380	897656		4228000	2678860		9111520	10265500		6865200	5290790		1126170	1559930			1440120	1109180		5224260	8480300		8080730			8765480	9702710		1223330	1936830
	1421660	1085540		6544080	4067950		6745630	8632290		8819600	10097100		2537790	1746410			796794	1246970		4676280	2702800		11636300	10767300		9215080	2948080		1315670	1271040			1111020	1306470		4840840	5304840		8434440			7003500	5194150		1246530	1752360
	1730250	1049110		7218470	8952710		13196600	8416300		7525810	10673200		2417140	1939030			1132200	1038990		2160850	4733240		10369700	10914000		8553250	4373860		2342340	1385510			1276040	1135420		2455710	7834690		5901580			6071730	2791610		1544200	1377900
	1344900	1220370		3240500	2501720		6679380	4346170		8400310	10133200		2141950	1480430			1254530	921835		2197840	7519390		9973950	10775800		9125430	8303080		1652340	1610420			1310450	1096140		2657110	6844380		9051250			7194420	6943620		1662680	1495640
	1140860	685578		2831820	5625630		6553770	7607270		7016520	6818910		1890100	914980			1320910	975067		5905510	3059010		10830400	3003140		6651340	2747420		540627	1838590			1080920	1127290		4020550	5486230		8989250			7123940	6997460		1427660	1265820
	1162570	1286210		2405040	4188530		8787940	10190700		6006090	8999500		1977340	2048850			884609	974950		4682760	3210970		10246900	9370880		8476690	9109320		2509260	1406270			731036	1250270		2759970	5294020		8063300			7833790	10818100		1569450	1927490
	1900090	1154370		2566620	6592840		8025600	8221540		8056060	15041100		2492380	2308600			837820	829096		3165430	5095060		8442970	7582180		2952880	11097300		1207760	1709620			871299	857623		2665890	6174980		8828390			6540770	8423740		1342770	1886710
	1175610	1167450		3738140	4060120		7681860	7362560		5650050	4595970		1057830	1828620			1017100	1298440		4030980	4230700		8919670	9299430		6593780	5432700		1776080	910999			916275	765931		3908140	3596640		10066700			7842200	11716800		1852260	1718900
	1238850	1248230		2966750	3951840		7075820	6863030		6022910	8173530		2117340	1537760			1032520	1129230		4209370	5380070		8580800	6906070		9343900	9746390		1254800	1881630			812701	1110650		4296760	2429480		9164610			7475820	7092410		1532540	1789540
	1161450	1440430		8233100	7483530		6381440	10271500		4178500	12356500		2934940	2488800			862980	943712		9146990	7223290		6846920	8658020		6505880	2951030		1472220	1226160			921005	1395430		3992550	2370730		8695330			7129260	9673430		1823120	1972590
	1460370	1530350		3974970	6436610		6709670	5599460		8377210	10415900		2997400	2421980			818885	1023070		4982240	7061960		7849110	7569530		7768750	9949940		1299500	2366830			1858260	1213130		4352640	4164940		6954100			8798990	6857510		1406740	2166500
	1295970	1741980		3888010	3510920		9372230	9579350		8638150	13545300		1957150	2243770			1051540	926208		3544220	2622750		10346500	7155900		2776800	6158980		1129960	1551710			859072	1635240		4850150	4529300		8429800			6407540	8797540		2186430	1643890
	1576580	1637300		4987990	3936260		7998730	10891200		9336580	6998160		1682770	1528510			1604760	1083060		2498300	7641870		6649380	8534400		8695370	11707900		1801900	2635140			946512	1149410		4768030	5823450		7037770			6130520	7659810		1962370	1996470
	1422140	1142280		4745860	2480660		9784720	10580700		6744600	10142500		1261200	2110610			1189030	414961		4211880	3278130		8337520	8897070		8841040	10565700		992680	1618470			884084	1382560		7650860	5866840		8601430			5848780	6958900		1774230	1535940
	1440220	1464010		6024110	3765280		7776760	9526430		11338200	10409600		2259650	2579280			848094	374649		5300400	3911360		9170900	6398800		5360590	11115100		1760150	1201510			1158800	1181960		3643360	3732160		6645210			9179130	9868450		1420780	2500410
	1252150	1468850		7617620	5624030		7636760	9255650		13271200	10521000		2293080	2537720			831335	474941		5589210	4082690		8645480	7837850		9172400	8491290		1184720	1565590			1057190	1064180		6306940	3168650		10419000			10366100	11242900		1441820	1461130
	783711	817608		5860480	6934760		8727990	10622400		11189900	14131700		1885320	2692820			684517	816264		4834350	5286590		8132380	8010550		10570600	9438910		1281990	1949420			1062000	681784		3877630	8157410		11351300			8050100	9400690		1560090	1943150
	953733	1348400		2954920	3337060		11056300	8995030		9288020	9244350		1847770	2932250			642528	1220720		4687060	5878320		8489670	8840280		10919100	9393750		1553890	1997610			1197780	827124		4154220	4377910		9691070			6698350	11849400		1895160	1284960
	777083	1266410		3718680	4000280		8643350	10572900		8903830	6545760		2512280	2082550			924122	970995		3309000	8376240		7926960	9985680		9421880	8572230		1414590	1960310			1093220	734643		2303550	6301910		9555660			3357770	5106970		1314680	1716190
	1092850	1203410		2992340	4232370		8283780	11134900		10277700	6662550		2939810	3005810			732660	1176220		2143370	6368720		6904690	9349180		6566300	6626440		1158800	1282830			898042	703696		3047540	5039780		11067100			7250190	10057700		1466780	1667550
	650272	1149380		2423160	4740160		10574800	8849800		9857350	6100990		1768070	2142350			803002	903553		7501450	6631700		7171820	9325800		8223490	9227320		1654640	1564650			1035070	933537		2248230	5629920		8971500			5257130	6642350		1212970	1546800
	1092870	1370100		4954170	6777800		10419700	8682980		10936700	8635130		2426370	2156690			1678790	1032800		7744620	5344920		8062390	9007810		8116780	10480600		1705170	1620340			1126220	1012400		6312950	4342410					9952950	3230710		1306680	1487960
	1022060	1354360		2842870	6728350		10076600	8706200		12198800	9348900		2190190	2601590			1184200	902444		5722230	3459760		8590350	7350860		3577490	6751930		1372570	1662130			735714	780852		6126800	4928780					6427790	9382450		1516230	1353900
	1148610	1081620		2393400	6424230		9095170	10075800		10321400	6607190		3293590	3214540			804224	1185640		4480950	4842830		7119440	7188300		6219190	6873050		1221270	2062580			1130780	890846		2252670	3723360					3323840	9876210		2445660	1540230
	1358900	1256410		5544240	6194310		7822780	7947230		10055300	13281100		1830050	2174340			1240060	1412220		8483880	2962150		9223930	9572560		9032650	9320000		2378380	1437770			1159760	1001460		4425490	3471670					4297840	8181580		1995230	2016400
	1483890	1602070		6660580	2222720		7101200	9342560		10652900	7504460		2130480	2315030			999715	1061660		5895500	4427170		7466770	8432350		3966720	7924600		1207810	1965990			1259480	980962		2193660	2733030					3887520	9964380		1704750	1941700
	1701400	1417600		2404510	3085550		7236570	8852820		10495000	9587270		3196600	2452310			864797	1042930		8198800	6760410		7348420	8629550		7594420	8565500		1215200	2038810			1016960	1004970		4595120	3833600					11124600	8672840		2078320	1403340
	1567850	1302710		2212650	2870220		8021120	9626650		12244300	11045700		2451430	2207020			667285	1008530		4947820	4152940		7156230	5462810		5581140	9093000		1124740	2155340			959471	1111480		5240440	4810790					6639710	8656260		1754840	1949680
	818769	1670190		7166900	8387610		9938270	9305730		13361400	8706900		2649750	1938690			759478	1326440		4445140	8061660		7745650	8711350		3939680	8779110		1362310	1797080			1322340	1004190		3968880	3683820					7557500	8461720		1712390	2160560
	1117720	1386750		3628080	7361220		7497710	11077400		9623820	5986010		1883520	2459510			899362	671000		3967580	3443280		7259060	8997610		8646770	9341790		1291990	1609470			1606500	1001640		6055880	4105820					12564700	3409270		1602350	1695650
	1094800	1224020		5333170	3585990		8074150	8960020		7542420	9609680		1677350	2133390			1766410	833361		2735050	3206380		6804980	6295600		7176540	8076840		2161150	2110700			1077300	963353		5324350	4109260					10825700	9262870		1499380	2337840
	964977	1251610		9187570	9242380		8085520	7688980		10843700	10208200		2681650	1848000			1297350	1126750		8138760	6340890		7676780	14538400		8719260	6951820		1826420	2096160			1074350	974087		6981960	4474720					8537100	5879920		1670200	2011300
	1035260	909022		7086650	9725150		10451200	6049910		9847240	7276420		1563130	2284740			932705	731379		4132390	4555810		7198250	9278640		7474180	6992530		1355520	1869920			1859910	1537280		3579930	7515320					11128400	8509620		1276810	2016940
	969569	1119540		7961640	5897500		6977390	8781390		9862170	8411930		2230340	2135790			1284360	1032060		5304940	5024220		7220560	9001020		6076840	8697520		1492480	2372130			973714	1099020		2415640	5096250					4309450	8160000		1836400	1996170
	1347940	785059		7349810	8195090		10600900	8486760		11360900	15117200		2435440	2527540			875185	1144920		3184720	9220300		8978230	7928340		7521810	8970260		1218360	1822140			907854	895725		4155350	4329520					10837500	9802230		1428710	1942730
	2180720	966388		8280130	5792050		8992540	8296060		7917520	7912820		2636420	2858570			1111720	1387570		6459300	3977600		7087330	9675810		7149350	7744110		1930780	1471800			807772	1274010		3180650	6616610					5370480	7431040		2160010	1503990
	1265940	1967780		2847330	5887420		7319820	8051120		6357550	3842120		2310120	1831540			841896	1051910		2425500	6972130		5885720	8299040		4097620	7016070		1506070	1371360			852367	804946		4880910	2373080					10992600	6108470		1266420	1614000
	1051260	1925150		7133180	6886710		8175770	8268490		3880650	8178690		1675170	2038990			1455770	1033480		5359460	5019030		11182800	8678460		3315580	11103800		1396510	2583960			861058	495369		3840290	4453920					4557960	9788650		1458900	1936160
	1030180	1258830		2684660	4391000		6763850	8223360		9966150	7711380		2375560	2583350			873569	1001490		5346820	5141910		8729480	10432800		7950400	6961010		1832880	1593630			1763220	1258180		4124420	4844640					4554210	2747780		2168310	1739250
	1097040	1093150		5668000	6264530		9015670	10134900		8528980	4350300		2274800	2394870			2004390	1280480		2747580	4646640		9124540	9446660		5496410	2754960		1599230	2017780			1064460	953637		3344180	6661470					8326510	4490240		1613430	1629230
	1337790	1272560		6226120	3179140		7901010	9876710		10532600	10624700		2015690	1997510			741482	1091060		3859150	3127910		8936900	6204820		7669830	2824550		1579670	2370290			947383	969534		7083730	5538760					10032300	11440400		1503240	1523600
	2188250	1082460		4574680	6749720		4682690	8374210		8099720	12538900		2287050	2065140			596143	1151830		2717010	6107770		9273220	9923010		5843560	4720690		1434770	1982400			1210790	1212630		5887020	3369510					9555330	10971400		1812000	2098560
	1515040	1234250		5823180	2483950		10370200	10974200		7703960	12215600		1681140	2309660			801157	1109400		3692040	3453120		8760220	7608820		11461500	8408580		1544610	1762410			940627	1145280		7353300	7030880					7517330	8367800		1836080	2079980
	855171	984216		5906010	6162130		11207200	6387500		5397920	12376200		2089870	2275900			845943	849853		5929790	6885840		6905590	8757420		6618670	7441130		1532410	1628360			1875740	1303920		3865810	2592750					12106900	2660500		1464350	2007830
	1054910	1363960		7054600	5037240		4805540	8852240		7300060	8680760		2206530	2115160			1120220	923564		5588830	2288930		7560390	5812940		7448820	7310920		1379710	1743050			1118480	1292890		7686620	3539240					11025400	8682510		1957790	1814140
	1121160	1344540		7609730	6283970		7857500	8714380		8843850	10799700		1727720	2187920			847803	961967		5796860	2754960		6159210	6830620		8153410	7626820		1524550	1800320			819867	1062910		6267200	3893620					7045570	8652550		1959760	1960340
	938741	2143120		2206300	7120740		6250100	7786930		3505740	11813800		2006780	2126240			487574	912636		7382170	6383950		6025800	9411870		9847000	11042400		1794220	1519280			323792	1327250		6094360	4776570					2773040	2982330		1769580	2135730
	737799	1235940		3007560	3075950		10551200	10117400		5986240	12099800		3179360	2172250			419321	923820		3752820	3736050		5796380	7675700		5036910	7418290		2103110	2163920			912930	1002560		7480400	7950210					12884500	3307590		1323490	1668100
	855819	1256490		4795740	7039240		10260900	7121350		8731990	12524200		2935230	1794770			1089710	1273230		3310280	6822930		8031650	6827570		6332630	8177240		1451500	1540840			934299	926610		3773920	8036860					10175200	9308720		1759420	1403260
	1007140	1360200		2637320	6864480		6193760	6972500		5793530	10652400		3109220	2432370			1017040	1443570		4419520	7734610		8458670	7169390		8488050	2864470		1008170	1512880			821267	881370		4365710	4817700					3313590	10107500		1139980	1435540
	1127500	1090140		3914620	3322140		9813880	9654410		6979390	5830730		861119	2454670			1073060	1401170		6962970	3105540		8410930	8239110		6411770	7435730		2285380	1840610			860768	1025780		4020610	8218590					13787200	7784400		1675500	1991990
	1123070	1317170		2729830	3219600		7428730	6832260		9305740	9635920		1853050	2086740			912474	926187		6706780	4471060		9125390	8276800		8132490	7640840		1231700	1426840			718521	1169240		3987420	9578570					7450920	7619680		1783520	2153130
	993965	1134830		3533390	2848630		6842890	7363120		8398830	10848600		2153580	1730100			992903	1177550		7405740	2528220		8827680	7802800		9704980	8088260		1087940	1677270			838084	930420		3350080	3898630					7886740	3036990		1802140	2170780
	885314	1632740		4939920	2334100		10079500	11025600		7871230	8830510		3050310	2175200			980271	1060930		4695660	4824930		8067810	6503060		6789980	5330280		1698780	2073560			842948	1281100		6020000	7869240					7227690	8214490		1385470	1754030
	1011660	1723880		2214720	3400110		10838400	11714600		3585230	11926200		1745350	2809650			577110	1207200		5687090	3932760		7335250	8016690		5555150	3195560		1687990	1442920			1946520	974340		4362050	5229330					10046800	10389400		1641020	2098530
	1496020	1571450		4230000	5768720		11506500	9934820		10252200	3849870		2647650	2671070			1216830	860679		4264800	6310680		7505400	7883300		12873500	9230360		1419750	578470			741612	971933		4723690	5632840					3615980	11578800		1507490	1820200
	1018900	1869680		2203930	8095870		8935590	6564030		5305320	7899170		2098140	3295600			819019	893835		6052350	4572840		7326120	9290000		9164880	8837980		1244570	1510150			949839	1045770		4347130	7698660					2818080	3481060		2087620	1634350
	928238	1232200		3482760	8433330		6375620	6476130		5790850	8903880		1876770	2867930			974062	603858		2591000	5836620		6600650	5665510		10224300	7881240		1488830	1506350			964366	1381530		5865040	6993490					9145360	4349060		2043930	1674830
	1863050	1570840		2532400	6674080		7853980	11898800		13227800	9822320		2251320	1969400			846958	649293		4834070	7676470		7179240	9224670		4391340	7043950		2381110	2380260			1360840	895830		5472460	8239640					5539720	9934120		1598080	2104050
	1069520	1383030		4946260	5516640		7441840	9805990		9158610	9171280		2054600	2217170			894288	742633		4656180	2570710		6838430	7788650		7747220	2673480		445090	1686730			893177	1340310		2179340	6453930					6337260	7630380		1315980	2008100
	1528920	1417780		2899240	8389220		7262990	8418370		3879790	9536770		1586200	1413400			768095	1327650		4409750	6111920		7426560	8249580		6188230	9523270		1806270	1433360			827963	975022		6404810	4699720					9371420	2689480		2155490	2182850
	1119870	1838240		4238580	6290420		6273860	10769700		6691040	8373670		1639510	2147900			963138	1283810		3781370	5881890		8269330	7962860		8240030	7021070		1382540	1801740			917225	1148310		3983730	5824070					3173860	5350970		1437500	2390600
	475891	1286920		2575890	5663150		6820960	8475010		9176690	6276250		2014390	2346040			961377	881086		3752990	3836110		9165260	7271350		5289640	7764450		1633730	2015970			969098	991761		2661930	2797230					4610170	7758850		1747470	1923260
	736237	1562440		5766160	5652490		8773280	11927500		9575800	9263830		2716150	2629420			1200760	1144490		5255740	3467660		9415170	8232750		7133180	8817710		1454080	1577080			890684	1293420		2415280	7459490					12532100	5108090		1577410	2394140
	641057	1039780		6365380	7365860		7508240	9167690		6680880	7924500		2497660	2395700			858938	939200		4193550	6845060		9080180	8251900		6365330	8565840		1579530	1131080			1370990	1035950		4764110	6914790					4924990	4279960		1239960	1703760
	802826	1223280		3328290	6578980		11380400	9537800		9074510	8641790		2221030	1953790			1695800	1440860		4493600	2891940		10230600	8229850		4472120	7759670		1691110	372112			845607	1142800		4949280	5731880					9841910	9634710		1509440	1639490
	1295350	897465		4199090	3030680		6243000	9388160		11325700	12941200		2231100	2292140			1378960	769141		6646900	4922400		7862570	10119000		5531270	8207220		2581710	2472910			991604	1093530		5259130	8443350					9541890	3569080		1511660	2106270
	721029	907577		3620460	5898620		9171070	10992800		9953470	7374300		3418720	3074480			994817	937279		2872850	4313270		8376130	7921610		2953570	3096090		1122460	1966020			1027880	1155480		5135880	5802150					2988250	9322960		2343720	1743220
	1251360	1095940		4197370	13030200		7573480	12150800		6725010	8144620		2081720	1828080			881053	962178		5104480	2976000		8192360	8083860		2790640	8864480		1804870	1991680			1224560	1226640		4138260	3782190					3125600	9829780		1732890	2070590
	1234280	1450270		2324730	2480130		6689830	9728760		7278380	11504500		1363820	2258120			1227340	962474		3228280	2516670		9143800	6615230		10342800	6884000		1451530	1445300			1284020	933878		2942380	7332650					7418520	3278740		1325100	1360550
	1701720	736897		3872370	3955640		5915800	8161060		11087900	7093700		2223910	2018150			904438	1992260		5139600	5377880		8623760	8091070		3047310	4700090		1192160	1818590			1380960	864303		3171210	4540360					5186760	9037540		1249310	2019300
	977764	1173720		2556130	5186940		7940660	10202100		3641110	6400090		2230610	2174780			970909	903798		2313850	3322570		8725070	10116200		8890690	7750290		1720400	1840530			819835	928036		3685100	6741690					8101440	11448500		1278600	1497980
	1347780	953992		3393340	8145270		7462710	7732790		7476930	9050790		1994250	2031560			1525270	973563		2526980	3644990		10967400	9424020		6152800	9749480		2226500	1762020			733540	1025680		6960100	5239030					6603130	7636370		1086440	2370220
	1051870	957831		4026310	6913270		9436340	8783150		11219200	9705910		1969650	2468540			1271630	1118280		7874160	5804160		8225380	10698500		7525330	9427850		1227250	1684070			708714	1021700		7100480	7805400					8731240	8711630		1978520	2145700
	1195290	1377300		3908760	4359530		7191780	10873400		12092100	7901300		2013230	2723660			1037710	974464		6506690	7641950		5835540	7882790		8410810	11128100		1325730	1538520			949949	839092		2390040	4589140					3097160	7425290		2319500	2586160
	1294370	1205640		3236220	4506540		8868040	8697780		8378200	8847490		2022260	2267920			673514	933661		7133790	4673620		7665510	8979620		7566720	7769240		968623	1694340			675066	1124370		3645540	3057780					6913980	9381250		1119640	1333970
	1336540	1111490		2347890	2926390		5687900	6129040		3702600	7816780		2321700	2544550			621240	705455		3151620	8065040		6518210	10931100		3928160	12381900		1454640	1375940			1805700	1232390		3644440	6187570					2733410	2726780		1308280	2548360
	1361970	1167700		6056360	4045270		8077830	8623040		8610550	7504990		2483630	2725120			694318	827993		5638720	7075050		6741060	9855900		7934090	15839200		1481320	1091040			720507	1087270		3313180	6301610					11687300	10012200		1337790	1783410
	1026950	1171240		7464230	4854790		6590470	6966910		9121280	12052500		1737900	2011830			866226	854952		4638960	7035130		9146300	10005000		9693060	11904300		1350120	1777060			801929	883369		2258260	3344010					7908830	3366860		2026560	1640940
	1060210	1688560		6715940	6921380		6781680	10006100		8847320	5692980		2512980	2604000			952221	901306		3494980	6247480		5286690	8036910		8529380	10653400		1190470	1702610			983901	889074		2349980	4128840					12049600	7885750		1298640	1564470
	1014050	1025250		2440440	2652310		7636190	9152750		8930820	12479600		1766750	2620800			847153	1241080		4861920	5423290		8991130	7524350		5400760	2710320		2111410	1503300			935897	1249550		2538300	8013210					5191190	9833350		1302470	1542690
	1048600	1573470		8082260	2817260		10018700	9686010		7353470	12904300		2592760	2237980			733035	1514260		6894660	2289990		8922250	9192500		10634000	10529300		1590830	1583710			843113	2086010		3695710	5915160					4737810	9174350		1933290	1687220
	1033660	1045440		4423270	4151820		7092780	8057800		8806940	10379000		2384860	1356590			839131	983221		2859190	5146720		7758640	7329490		8188000	6139870		1222000	1808630			1014930	1032040		4575960	5816980					9908980	11358600		1797490	1577970
	939013	1539760		6487670	7732640		10715400	9017810		8831990	12745400		1590830	1338510			1257020	845221		3079370	5674740		9580570	9081140		9328900	12092700		1345440	1783610			989737	646034		3286140	6544600					2654470	8649520		1881600	2178990
	1194540	955947		5316430	7188170		9080630	9104100		10167000	14506700		1591290	2076990			1248990	945030		5866970	6348630		8093230	7500810		7905800	8862940		1450840	1455840			1129200	432376		3399570	5823350					9512580	4481140		2105460	2441750
	1051960	1053380		5624780	6915320		9145580	8895710		8459450	13877700		1305260	2379280			1051820	1286510		4157160	7876250		7872660	9018660		6464920	8549500		1587130	1322990			954529	1000540		5019870	5230450					8936610	8709020		1480560	2019070
	988899	1201360		7625030	3278000		10708500	8740820		8874140	13881400		2054560	1905480			981426	1023390		4361690	5649040		7463000	7954310		6978160	5077280		1494140	1665720			839757	892713		5714360	5871300					5117440	8646970		1798200	1552270
	1023940	911320		5308030	3845270		9430630	11151200		6977820	12060800		2117760	2336500			1162230	1225630		4520830	2207720		7848170	8613980		9531720	6530590		351143	1755570			1099070	1145360		3040170	6546000					10862900	6687830		2311870	1771970
	1068810	1255150		4682790	2394620		6454720	15350500		5032650	8357980		2485780	2230520			1311630	1000680		6666940	7154650		8028590	6467500		8145240	2948140		1144400	1454340			938696	1381350		2118210	3086840					5481500	2861880		1247280	1635510
	1509510	1119080		4466570	7732690		5075340	9828790		9707480	9759200		1909650	2512620			1804250	1347820		3630060	4703630		8938680	6524400		7283480	2835050		646845	1990600			1073680	1183380		2938540	6192500					11757800	8927740		1406890	1848840
	1095040	1120140		5766960	3369730		8485520	9782070		11630200	10581600		1841210	2640640			969156	901632		3751740	2766550		7304510	7534190		6265210	2745810		1887160	1676630			657820	1352280		2113450	6658750					8412850	7454900		2503860	1797160
	1752370	1454490		8567740	5832330		6468660	10243800		8288540	12612300		1939660	1882500			852249	880110		6786460	3255180		7303660	8018310		4041430	9795610		1349190	1945300			804967	836259		2531260	3871130					11760400	3545730		1792150	1385860
	997445	1414880		9643670	2965070		8441560	11794600		8858840	8885330		1361640	2721190			855231	1125860		4080420	6801680		7432400	8293920		8404110	7759560		2375580	1608630			1898180	1318630		2954420	5304420					8930520	6849290		1715860	2628550
	915754	807711		2606790	3231500		7998880	9598590			11183300		1596740	1929570			1037960	1123670		2384190	7347260		6980430	7824320		6975610	10679400		1638520	1846350			582150	1036720		5131960	3662560					8804370	3945050		2461480	1563110
	1176690	689443		6947080	2694020		8568490	6740970			11065400		1981190	1804660			1079310	1147140		2988240	5384160		8003360	7418050		7247600	10119400		1673380	1761250			617730	1263150		7902530	6100830					7792320	6718520		1619750	1917480
	1386660	1403350		2504400	4998090		7384520	8558980			7281710		2108300	2070580			1035330	462405		2101020	6963980		6901980	7443660		6227640	5631500		766242	1759040			685470	1933140		4626680	7262840					12571500	7428400		1996460	2546790
	1052830	1511820		4070790	5244320		11072200	8464060			8853840		1799990	1811620			2092780	919587		2695180	5613610		5860870	5781570		8334690	2860670		1420540	1874670			819805	936505		6234490	7479460					8790790	6591130		2236820	1530040
	1059240	1240650		6272370	5346040		7952460	6128310			13782100		2351500	3193570			824992	1014970		4305960	7680240		7271930	8366850		7552950	7145400		1478600	1406440			1090040	1102640		2449260	6081900					7933160	7626870		1318270	2097880
	1920900	1224190		3016480	3036270		7474520	9221420			4596850		1840470	1831080			893831	893099		6011910	3316660		9083960	9201400		8082380	8353760		1497650	2050450			941383	877460		5865920	7798120					6325370	8233640		1448370	1498670
	1151580	1827220		8252640	3481830		8794960	13101300			8866120		1843590	2214210			1030770	1182120		4045540	6479640		8077200	8265550		5876680	6848820		1214310	1333170			1477560	1065260		3609300	3586680					2847810	9734880		1608180	1544740
	1262940	1538100		7711760	8777620		8372320	7177420			12297700		2762040	2374420			637253	1494750		2444780	6799720		5581540	9668630		6677190	2921490		1237450	1334250			781299	1072060		5226080	4534120					9633390	11310900		1888060	2226400
	2111200	1246150		2836050	5923600		5598880	6892710			13120500		2600390	2498230			692792	1176380		5506710	6497310		8221270	8393760		6676290	9841560		1292930	1358380			1148580	1453930		2389870	5348410					7190300	8479060		1663330	1192220
	1199200	823510		4549040	6635340		6706050	11593800			14319600		2861260	2823110			538096	973098		3946190	6181010		6602340	10255400		8169170	10245600		1955720	1708150			1229140	1262290		3542900	2356750					8690580	4585630		1848510	1782460
	1248160	1124150		3182080	3657060		7214750	9893530			11785400		1820710	2771770			869572	1122450		3822030	6467200		7532880	7762690		7040120	11439700		1788670	2168280			1063440	1071530		3604870	5185120					8361850	2848000		457028	1643970
	1084720	1170390		9020500	4265010		5585120	9639630			6023470		1867650	2603860			732532	1092450		6002830	8778230		5320920	9915040		8599750	3024970		1307170	2388410			1089580	1431190		2605040	3746700					4296420	8302310		1386980	1417810
	613599	1018840		4489800	5418390		7861720	6652980			8905390		2331030	2948560			603693	1317840		2634710	8139110		7641980	7968800		8890830	9244090		1564600	2200080			718263	1528840		5754180	5062090					9784600	3612230		2011920	1830680
	1124280	656335		6478510	7218280		7693420	10058900			7845240		2438280	2113230			1841660	691995		3634660	3154580		8008260	7996760		4617920	9831170		2057130	1513290			977903	991183		5162640	2861020					2910030	13634900		1454910	1473830
	1260080	929678		8853710	5936830		6741220	7517830			10238000		1871090	2137550			1077680	1229640		3806430	7239300		7555180	7387150		8519270	8900480		1385110	1722120			1524670	1072840		4373310	2685610					8629490	2957760		1276920	619661
	1245040	1434840		5807870	5659840		7786520	6084570			15117400		2628090	2028010			986680	1034420		3411370	8791460		7663590	7054170		9161580	10307600		857576	1302670			1106830	778850		5618320	6658960					10417500	9041840		2332400	2218410
	1128570	1003420		5435180	6542680		6949610	8687950			6816920		2608320	3356510			935022	1050530		5210750	4375340		7063300	8201710		5410970	6013700		2073760	1590950			748798	915039		5828660	5511080					5479800	6750050		1652700	1779120
	2039890	1227740		3502640	3961190		10680900	6749660			7849520		2711890	2236560			1059010	455888		3998660	2436820		5201300	5527680		7847120	6469670		1518200	1822880			913150	810167		5375150	3265450					4397640	12042500		1835070	1346420
	1448060	1254810		5615250	3663860		9467520	8758470			7738720		2343360	1894610			1013050	507489		5820880	6047550		8743880	8790710		9148540	7349540		1734360	2069270			1820690	962644		7399370	3388460					8530550	7587370		1901110	1960680
	1200310	926010		2411870	5489320		6893230	9892940			13416500		2115790	2230020			1168870	525269		4211300	2622750		8220550	7718340		6594130	7351690		1284700	1574470			1225900	1055440		5911690	7701500					8853940	8687910		2128800	1947560
	1219240	1124290		8524350	3228470		9808540	11494000			13196100		1578580	2140500			992343	1132030		6202600	5902410		6606630	7952480		5702900	7415040		2375400	1517200			909534	550997		6176790	4210720					6679630	10156900		2374250	1193080
	1012840	1018060		8637950	7800070		7179000	7746560					3334350	3234450			1111700	1049330		2999420	6030980		9375020	8259680		8157860	8164790		1656020	1667650			797840	1070470		3112740	3248630					7408840	9713540		849228	1506640
	606149	1401200		3063950	6799200		8662500	10759400					1896580	3339530			1200220	1141600		4213110	2297320		8081470	8006090		3679890	7588650		1128970	1571420			1677000	1483090		2532860	3003820					6101700	8536690		1219680	1543340
	819972	1335190		3626160	8142470		8486400	8656990					1931690	3182320			805881	1310030		5721570	3618980		6664780	6944600		8512940	3270570		1854770	1953580			1512180	1036620		5597030	6880560					6534870	6864720		1523660	1721330
	692564	1176930		3888680	3151600		7758930	13547800					2144120	2006720			730698	1227930		6080970	6460620		7086270	7839600		2913550	7914880		1455190	2069820			811325	1041610		5480810	5004690					7543890	8481800		1375080	1598470
	827973	1563790		6802340	4580360		7626890	10945500					2968080	3019220			496857	859567		2897520	2928010		6873060	7362390		6824690	8211080		1597660	1643530			876449	1276770		3511960	7638800					8566500	5612740		1550660	1533920
	1022030	1081640		7617310	6515440		6711240	9023570					1841200	2576060			558208	997027		3609640	2234760		6451890	7742530		5349700	7264050		1039610	1842250			1348470	1808760		4863830	5718980					8241410	11560700		1627050	1757950
	1751320	1350170		2488260	4141510		12050700	9381120					1983070	2339870			660264	1032480		2799870	6129360		7767740	8715560		4803960	8886300		1231390	2071310			1051870	1239890		3661680	2536960					7541230	8840830		2024560	1783320
	980438	1427860		5452070	5230160		8498370	9652810					2136770	2525140			817000	900911		5640500	5842960		6560670	6383940		8505470	10078800		1344370	1835380			840672	891301		2526520	5610180					3385210	8758010		1504110	1426190
	1309630	1811010		6108540	5309610		9810370	11496200					1924500	2369170			937384	967316		5734170	2527390		6440010	6283070		6308180	8699420		1606780	2055750			778967	818319		4389530	6032860					9355410	9709900		1701690	1807860
	1163710	1595820		7435380	2403640		9351890	11874000					2080860	2745070			637646	936789		4657640	2344850		7380100	8421060		7544920	8235180		1239930	1386590			838650	875648		3890400	8428660					3569730	3990240		2265070	1840700
	1319530	1499000		3341720	3947420		9785830	11046100					1734520	2293590			721408	834177		2344150	7314350		8442440	7680800		7224280	2691960		1535010	1713660			429620	688315		3735660	6051900					8419450	11864900		1482940	1889070
	1235550	1403130		9022280	4399880		8195020	10068100					2094290	2675600			692013	901625		2599250	3301070		7329220	10394800		8443020	10263400		1409350	1524270			446145	876250		2150680	6729880					5528640	10327400		1420300	1504730
	1269460	1724530		8423220	5033240		9566150	11840600					1941880	1966360			876974	755780		6001710	2397620		8743000	7014230		2740030	8948600		1344150	2059290			747645	843250		4904400	2200630					7395240	5403640		2241930	2150460
	1214850	1502130		2622820	2352120		7558890	10770700					1879180	2254560			650672	726331		2681230	2267630		8228610	9513010		8619280	11626100		1739000	1829560			1008540	1190760		2581120	4999010					3169220	5506300		1652810	1647120
	1123140	1397050		2945480	5849220		8030120	11213500					2193790	2708580			872466	788395		4058370	6591470		9247690	9267720		5741280	10119500		1146080	1725910			532913	1864690		3026400	6443810					7611420	8040610		1680270	1607900
	1266880	1245540		6696030	2299200		10576200	9439470					2376290	2319220			912421	610097		4316960	5194180		7488180	9677260		6202930	10238800		1368890	2058980			675151	1002230		3535360	7025990					9716530	2812440		1519870	1781040
	1111210	1398080		2980980	2335110		10393200	10399300					2562720	3050280			1209940	982414		4688050	4880470		8361540	8247070		2918470	3719480		1157830	1711420			651324	1093380		3079710	2938820					3749120	9423950		1408840	1510900
	1112380	1172260		9158540	6386650		11345300	8953980					1605310	2473190			1022170	1513370		4462210	6858520		8623820	8423310		7154520	6754070		1348110	1390510			917203	1003750		3625340	5418160					10030600	7630260		1769550	1879650
	1153060	1219020		8423720	5411430		8355830	10894300					1540540	2852930			786360	1181030		4545780	2299070		9758390	9874920		7948880	8741320		1162040	2092430			1862870	1648520		4504640	2995700					12395800	6234860		2136790	2407180
	1265650	1459240		7030470	2655270		6723670	8489540					2149400	2471710			892485	1118870		8791760	5419860		6888210	10406900		4337760	7303390		1541320	1655570			1122110	946487		4988530	2368600					12694200	8475340		1872630	1460490
	1163720	1005330		2748870	2418100		9744900	9679700					2463840	2062350			790599	896902		6517210	2798900		8731500	7435400		4550200	7025380		1438960	1839230			872536	915173		3987890	6474460					7248050	8464160		1365130	1392760
	1203700	1402350		4939990	2969320		10356000	8525940					2257120	2342710			1136360	1070480		7235550	3993990		8620600	6815350		4180540	8280490		1192440	1691000			972550	980855		5112900	2217570					5211070	7129130		1926580	1897820
	1312140	1899840		3619550	3096800		6123040	8050660					2151450	2035360			962537	1307690		2786820	2220620		8638400	7606640		4614670	5717260		2067450	1620480			972191	834782		5416630	7477520					10797900	3310680		1906050	2252260
	1442410	1135640		7119130	4285800		7724250	10877700					2119570	2332050			1012660	1239860		5293170	2316570		9081780	10552700		5711500	8504390		1501980	1768130			1541560	809511		3420830	2716220					9373240	7292180		1430880	2245950
	1240970	1097240		2223670	2557420		10697300	11644400					2238850	2132380			1231710	949206		4497100	5606660		11333200	11310100		6122620	4232400		1773400	2011040			1148300	888109		2984030	2126960					11471700	8236990		1326200	1502980
	1171960	1477510		2884230	5646440		7337300	10913500					2958960	2385330			809634	1111490		4890970	5103110		7548060	11085400		6786490	8391520		1747080	2206660			1094230	1089770		2107080	4928860					7482720	5751740		1056220	1601930
	925475	1271660		9834820	7315830		8920040	10033000					2516230	1407080			915988	1097940		5478350	4353270		9029230	10297800		7931410	8873520		1628680	1724070			996955	1313290		5390340	2165410					6366030	3946130		2131100	1515460
	937516	1614350		6313860	2450900		9689810	9395200					1332530	2023390			765858	929613		5215850	2360560		10813400	11416000		5705260	10137000		1391480	1609360			740472	1099040		2400220	7286790					8891140	4209440		1434350	1123730
	1098350	1379430		4952520	2368960		10838300	10607800					3164210	2471340			880834	976085		5137990	2389860		9270500	10906700		7838010	4245530		1620330	2223820			782548	1165580		3415530	6567500					8692730	9802430		1788710	1401110
	663266	1776510		5674960	5854320		10140500	11794000					1599380	2805890			711977	1011410		6603540	2540330		8351640	10698900		7196380	6757000		1836010	1662810			700739	1186700		3920310	8137760					3983150	6695110		1471840	1521960
	1106850	1080460		4465360	2673310		8194970	7627340					2526230	1735220			889594	801563		7121230	3926070		6936370	10385100		8065990	8968880		2088420	1778970			973923	1126990		6938210	6816360					8585000	7282440		2022760	1924860
	1134500	947562		3216210	5905640		8255180	6431260					2704290	2594570			798705	598183		2504700	2933320		8583660	10306500		8580900	10018100		1982580	1748760			692198	835628		3036720	2514800					8006580	7000660		1398440	1550710
	1053610	984915		2356580	5261380		4697270	7112140					1687970	2420810			873238	655658		6766610	2704820		8104620	12187100		2963490	7343480		1324620	1990400			817681	1322500		3052360	3471460					5868940	2666400		1836450	1866060
	1210890	921635		6455320	3418120		8772040	8366580					1422400	2607780			829046	819304		4172130	4817050		9196730	10357900		6693430	7619540		1524390	1579710			594555	975029		5915790	6537890					7990340	11180800		1695440	1560480
	1005610	1070220		3904670	2561560		9221460	8100360					1117110	2553340			1965830	1089180		2445450	5455560		7321160	8078770		3274360	7677960		1381660	1198750			1104860	1064400		4133720	8532360					9412340	7703640		1796400	1907890
	1098480	1114640		3318330	7745640		10437400	10674100					1695970	3255580			698878	1282710		6335300	5506530		5764160	8948590		8565950	10606000		1133440	1738700			727629	1169080		3097860	3829360					10044700	7312680		1835430	1710100
	1165460	990863		3369070	5536920		10492600	8404250					1758970	2264980			738681	1182360		7163500	4069680		8029610	8217500		7887290	9029620		1222120	1463110			725997	1067670		3482120	5480330					4175200	8438720		1503440	2514670
	1224890	1613830		2369440	5815440		10094500	10862000					2000930	2153860			1136810	832401		2294620	4607440		9495290	8790590		8853450	7714900		1343490	2072520			1275640	867406		4683420	7662490					6032400	9065990		1667900	1406460
	1394110	1264150		2971040	3068310		9138820	10133300					1671990	2145960			938088	1025120		6870440	5030800		7527140	9024920		8035730	9125540		1329140	1698150			683898	975241		6944450	7865680					5027840	9759630		1494820	1568440
	1330890	1130540		5814300	4037950		10332400	9366110					1929300	1710830			831045	1156020		7421250	6349940		7469910	7825050		8562320	2695600		1448770	1525060			916507	1515350		5763770	5456530					6479760	3486900		1339650	1796130
	1238380	1367580		2337120	8065270		8822640	6650800					1634860	2492260			1964530	1113660		2848000	3564890		7765430	8580330		6594950	5766870		1108340	1744100			1854820	856538		3940610	9034800					10290600	8526040		1822960	1526740
	1245030	1426890		3875900	5967880		8819380	7749960					1840900	2168270			961081	1199110		4479090	6864480		6202460	8749700		2831310	12115100		1447790	1551280			896834	766410		5315000	2503940					5148260	2713300		1984930	2106510
	1138910	1033010		3376840	8699280		9506070	11847900					1410490	2011910			1040530	1248600		7063270	7264760		8092490	8445520		8255680	9463980		2052500	1851710			920956	902853		3413130	9185260					10001400	8882270		2086090	1859480
	725133	1227450		4573840	6953510		11416200	6909220					2905930	2436260			2074670	1199020		3937460	2305750		6139190	10850500		8562920	3853950		577141	1629780			800864	782299		5736760	5171130					10506400	11721500		1457050	1709770
	964825	1581090		6427450	7239900		9072680	12627100					3423260	3167340			1014120	947982		4873720	7770240		7764200	8642960		9301600	7953350		1096360	1333630			422932	1114580		2976190	6475300					5787700	5998740		1575190	1510240
	1242240	2028380		9143240	5676360		10318600	10813600					1921900	1678730			858720	1335450		4244700	6426610		6661220	8391740		6737450	8459420		1158260	1616050			835091	1073440		6413530	3160140					7892420	9845040		1235010	1692920
	959110	1336300		8638240	8029360		6978550	8913140					1966000	1034220			1105620	1028940		4287420	5864880		7365170	7820050		8954370	7816020		1698410	1673870			1082830	1065290		2648090	4446550					9438220	7539610		1051210	1838980
	951924	1471620		6733770	5885110		8830690	11488800					2749480	2443590			1091760	1375040		3128080	2534550		4731430	7096930		9284980	4071990		1435040	1328360			1035750	312131		2897900	3101130					3523640	6693380		1515100	1767900
	1372780	1448460		3793000	6759250		5921180	10040600					2200920	2404440			814503	1123430		3016050	2417390		6489210	8907450		7912040	9634600		1625430	1542940			1045670	896693		3101560	2328900					8887430	8412280		1748920	1788060
	1944080	1423820		3236780	6902820		8701870	8484160					2637320	2158620			607108	914511		3134880	6169380		7310330	7791380		9961860	6972860		2011070	1883190			877670	1161750		5430280	6263090					7942520	2996840		1187220	2414350
	1367730	1162090		3644120	7137910		7865560	10398100					1919440	2052710			859897	1054790		2917090	3331200		5305970	7047760		7172000	8644140		1254160	1784430			916345	1992790		4268420	4558700					11699200	8630130		1639770	2174950
	1047410	1564520		9606110	6321250		10853700	8851810					2263420	2118500			732900	1236840		6135550	5041320		5586370	7712110		5255400	8904860		1501350	1977530			957409	1522460		6863440	6974760					7800460	3076090		1408080	1526250
	1177110	1434480		7460860	4563890		8454530	10504400					2250580	3018120			1157690	954038		6416680	3134430		6543060	7319330		7797020	6361820		1473860	1535700			1037690	1501850		5441870	2430440					10181500	8549670		755129	1480950
	1183720	1204270		8050270	5743550		10055700	8914780					2616670	2195040			955345	877751		4614110	2294320		7534280	6436630		7867880	8941320		1234740	1884680			1153430	1111730		3374810	2552350					7881890	4369790		688034	1387990
	1071530	1401920		5402960	3007660		7719620	10687800					1551690	1873440			877854	910608		4709060	5420110		5743350	8314720		10486500	10540100		1005980	1803530			1044210	1061200		3649560	6894090					3298260	6556460		416778	1518640
	1061530	1328390		2687400	6216040		5994210	10593500					2473280	2206470			885375	324395		6093950	5396430		7505350	5912430		4427300	3316790		1454490	1658000			810787	879961		3822850	5538170					3588420	7452680		1269810	1449740
	1009490	1521210		6562740	3151320		7713290	10079700					1348560	2466030			618798	929960		5669970	6028160		7023280	6475030		9071330	9539250		1607650	1520190			893279	1305250		2223130	10848300					10338500	8550040		1593030	1662120
	1239320	1338470		5846760	4910110		7439510	9482120					2392060	3130450			698999	1301820		4992070	4809470		7486980	7960830		6964310	7722620		1431570	1495180			1068430	915705		4001770	9002650					3161080	9674880		1491600	2540780
	792690	1899110		3151490	2629600		6830570	8474540					1934060	2762650			947618	1067920		5771850	6159310		6759900	8743990		10509600	3277840		2627880	1794180			1273720	1222100		4986100	4315130					6304820	6883840		1499540	2103510
	948263	1120340		8427350	2535900		8705120	9145570					2638820	2077560			420795	1080830		3138960	4008690		7569200	8936630		5785760	3455260		1611990	1985850			1079660	1150450		2120340	8203420					8447520	10071000		1939450	1656090
	922539	984528		7991960	2917020		7992900	10235300					2619650	2830280			702424	1884270		5741620	3415160		7532270	8410210		7468810	2874340		1617660	2276460			757049	1176250		3350050	8641520					2884660	8538970		1462010	1874740
	1037900	1234130		5639820	3270620		8195420	7730550					1999170	2376360			787644	1106780		7954720	9208670		7251780	10386800		6595550	9442060		732571	1598460			714732	1109240		4346540	9599360					3567800	8997390		1225630	2007270
	904476	1356470		5974440	3209250		8269630	11308800					2279310	2201380			810772	1417460		8305120	3854070		4786190	9196120		7389370	2765240		756216	1413570			1108150	1237300		2187900	5707350					12140600	5391500		1652600	1841250
	1678210	1473500		6276510	5512170		9259490	10737200					3283930	1995050			752334	907704		3074750	6985940		6419600	9892780		6277780	9547120		1482300	1630570			918302	1115920		2361620	6761930					9282950	6171110		1188690	2189010
	1130400	1638730		7775230	3855940		9797170	10399100					2237250	2912260			976139	979869		7424370	7136410		7289490	6785820		7542250	9811070		1365010	1142460			979214	659937		2271980	5563610					5609920	7966380		1478530	1536160
	1856400	1481840		7622620	2287520		5966300	9004840					2193130	2287090			1269620	812926		3855830	3735530		7032980	6788790		6178660	10848800		1556420	1713770			795601	1102650		4677800	3194840					6849390	7429380		1513560	1749180
	968365	1211040		4971160	3220510		8188980	4797310					2186990	1689000			1973610	1553830		2547370	8289920		4920190	9070810		6340490	3783340		1571360	1784300			972317	797610		3003880	6867930					8607860	9168980		1721040	1609770
	1026030	1076290		3447360	4809630		7484590	9970820					1549700	917297			1387370	1157490		5834370	5321340		6714550	7901620		6603780	9534400		1497170	1486240			851144	1073730		5899590	3540920					7654920	9582310		1879100	1537290
	1259950	1064450		6228750	6957310		8573850	11326600					1457200	3354360			852587	864655		3828250	4138000		6838140	7319460		9076840	10050700		1568530	2462180			974708	1216600		2348850	10326700					5198520	7715880		1593530	1923660
	989317	1305760		6765010	2619030		8671660	7526750					2691200	2516800			1158340	928976		2669440	5426350		6135600	8813510		8967400	4604260		1347070	1283240			1024000	997971		2202900	4504830					4057760	2811470		1569630	1781010
	1128940	1366390		7228330	5164660		8520830	11620200					1708770	1874660			1090870	1494930		6224720	8133580		7193360	7015800		6428140	10937200		1190600	2445580			882646	1171770		5851310	2717170					2668620	7601560		1838450	2357850
	869044	1241980		2800980	7735840		9665180	15289500					2036800	3173050			1178650	1125240		5571230	2674720		5191940			6172720	5701720		2120810	1009040			803046	947909		5400940	7403610					8217070	4720080		1191280	1900120
	870091	1375390		7231500	6706090		11419400	10392800					2582490	2529180			1068130	1040390		3740050	7203420		7489480			4106560	8354930		1669540	1548320			1055130	896402		2918910	7294220					8183740	5822560		1817150	1609410
	1106940	1375960		5053690	4202880		9336200	14122000					1785530	2457400			587526	948088		4461800	6946110		4064710			4949770	7708900		1271090	1777320			1524280	1705480		5394840	6282560					7471220	2652100		891268	1948590
	1281630	1607790		7302190	8443600		12290300	12563300					1802350	2619030			1641950	1026440		5602760	8440150					5149080	10210300		1651360	1569660			1259590	1183620		5297300	5688950					2704640	6080440		2024250	1813500
	1316990	716849		5953220	8798580		11426400	11472100					2047200	2244220			659071	841191		2120930	5019880					8049870	2741010		2015280	1718220			1278050	1154090		4272200	6892390					5088170	2810980		1307420	1991420
	1554980	619109		7309290	3451950		12251200	12308500					3137740	2176980			1205410	1050710		4234610	7218180					8005450	9114340		1931590	1661420			1502580	798800		5618300	5267630					7422950	8613350		1324870	1760060
	1366030	1044840		3830760	5425540		8176400	8177770					3275760	2925460			1063630	1155520		4340520	3124820					9627920	2743060		1562550	2607490			1546220	1168350		2160200	6407230					10828300	9816430		1367930	2155520
	1376840	1039140		5517370	4548300		6886110	8350500					1842490	2199310			869042	1497100		4292550	3135030					4325810	8377960		1768000	2234650			996963	1285260		6468360	7059650					7760550	7379090		1629930	1361500
	1274890	1261890		3520680	2466850		6414290	11676600					1984680	2194890			883386	950026		3350030	2407210					3290930	8965940		1196970	1916950			911774	1267560		3096970	5115810					10953900	2722380		1357420	2475720
	1340640	1584910		5369930	2573060		8509480	9839020					2998480	2250170			767361	1010250		6417660	6251010					10278200	9130950		2140720	1314880			823222	960369		4168260	5719950					3576690	5977010		2224540	1439920
	784954	1767440		7393800	5455380		10359900	8156060					1693930	2802570			1034820	890303		7831560	2706790					8603710	9507990		1672350	2454070			1040980	1175800		3089330	3691170					9845030	6474070		2104610	1701320
	924661	1151080		7043420	4995540		12950900	9898580					1957260	2127930			831270	855221		4369050	3897450					7855870	8384480		1437760	1821080			2003920	1189030		4194740	8022670					8325130	5769870		1973240	2115430
	631759	978254		7398800	3526360		9712760	12326200					2288560	2590800			683597	958044		5762200	2877620					6703010	10551900		1253590	1566150			800953	977888		3714390	2113300					12107400	3831440		1220350	1483360
	898472	1128870		3624210	5366600		6641510	9303940					1726750	1983520			867173	937818		3748640	6819030					5906050	9619990		1848320	1664990			1186320	1131260		3705870	3896890					10977600	6541990		568253	1678170
	1080790	1787360		4740150	5744140		7806190	10608900					1986410	2182720			795036	821514		4538630	5765030					6386720	11051400		1347060	1688310			1449370	1118510		2462000	4780030					5429160	8937780		2157100	1704180
	994588	1195010		5382000	6201310		8656390	9365810					1687680	2179770			1382770	1084360		5921420	5638800					9061840	7794560		1209280	1917280			926292	1303940		5221250	8348620					10828600	8990250		1888660	1242780
	959359	1292880		6114540	6860460		6498450	11618800					2328600	1608200			791417	1223950		5947860	3405700					6483130	2914130		1314480	1882820			680392	1267330		2355010	2182320					5737720	5331680		1341120	1068560
	908915	1194710		2276760	5949110		8446550	10581500					2400140	1698070			417076	922613		2275380	4122970					4839320	7803960		1662590	835634			1108520	1261850		4146380	5805780					2905680	9257510		1715100	1483550
	1296680	1308470		5796970	7181250		9502370	11408400					2234480	2089410			402056	1026570		6164210	5110330					7905240	12287500		1643770	1775200			1523410	1269290		5522470	3170830					5398510	2756340		1701130	1811440
	1071830	1208810		6599940	4655800		6110420	6683620					1906270	1024000			335588	1432960		5673810	3921300					7655190	10282100		1366600	2290350			1045350	881139		4427940	4681780					9313370	6965380		1243620	1561120
	994289	1427040		3327170	7684790		8074840	9944680					1773560	2082210			955553	1293970		4717230	7093840					8205720	8102840		1497930	1632530			1728810	1072580		4336160	7026520					4044350	8340160		1581620	1566710
	1241360	978847		2638190	2339140		10039400	8030460					1563600	1944380			908499	902900		5376440	5803300					4791640	4691110		1538350	1535160			1569490	934757		4606080	5094390					8477980	5898980		1584750	2211260
	947501	1036450		2695400	3686120		7915550	5774780					2281140	2729090			1320400	934217		2792350	8232630					7054160	12246900		1531000	1601590			1215240	1555450		2772320	4014500					6351560	7686720		1548480	1269740
	1129300	1185050		2546050	4803080		7393870	12519700					2221500	2131180			890240	948419		2532330	6143530					7978470	9351250		1421530	1700100			868226	757224		5179050	3751190					12981400	9942700		1779730	1370490
	1755300	1380940		5080960	4891560		6518430	12026800					2155440	2139430			806469	881530		2528680	5572690					6789130	11434600		1526180	2209370			890454	963089		3656250	7112800					4080110	7591980		1339110	2215270
	843919	1150610		4035400	6536110		6989610	5275400					2407050	2409110			1240490	843283		3360080	6388610					7273690	8677050		2327170	1377080			872166	1123810		3180910	6327910					10846900	5655270		1706240	1503400
	1744060	1351400		8111710	2946150		9855530	10386400					2793350	2709270			1143210	1103300		5735120	7085060					5613180	6327300		1708920	1599000			858239	1063420		4795930	6394770					8572690	7072290		2306460	1859050
	971780	999400		8755080	7280750		6604000	10392900					1620120	2058020			1177980	831821		3935000	4767370					4381920	7220020		1462320	1680230			691325	1053000		4475820	6592400					7989200	7273910		857136	1868180
	914397	1221220		7065910	7966460		7668660	10619100					1863060	3196670			995065	803594		4650680	7042040					7880950	8823820		1536240	1493560			1200390	881875		3780490	7046500					7242690	8685300		2515180	1481080
	1212050	730512		7808650	5540760		7403550	9128630					1864740	2024210			820368	841602		3124260	7218300					8768820	7985180		1867710	2015320			991910	1380450		2429670	4567420					10403500	8095640		533880	1569230
	666134	566211		8174800	5565260		9598020	7259020					1767510	1926990			918890	953139		4887350	3775770					9784590	7202020		1671050	1034800			1090930	1314290		2754100	7086340					8805080	8314880		2342750	1785430
	931922	1324380		5526510	6341050		9780840	12032200					1382700	2372030			1512700	496277		4883260	2982530					8895800	5297440		1840830	1405580			1182210	1158830		6959960	7174010					6447560	10064700		1946650	2270180
	1064610	1591500		4327370	10704600		9940710	9204510					3095010	2085660			903728	830991		4684560	8212060					4260770	3047050		1928350	1372170			1007940	1090200		6195920	7438920					8237590	8537460		2484000	1259570
	984063	1346090		2743360	7675250		9277820	7952660					1197790	2377250			1808950	708031		6931510	5575680					6158650	2931510		1768690	1506840			1018390	1007140		3823440	7239090					9213850	13173200		1670440	1618480
	711326	1448360		4759350	6002450		8416180	12510100					1908980	2359470			1313910	396648		5898080	4457580					6006290	8833400		1719210	1498370			1650790	973495		5838930	7229740					7831020	5884020		1551130	2001260
	927996	1055970		3093680	3367030		8753500	12936100					2810070	2600850			2097140	917324		2645410	5662910					5537840	9248820		1798770	1729730			1191170	1244240		3338290	5070240					2782740	12348400		2211340	1853410
	1066440	1360940		4324550	8603130		7159460	8608640					1838710	2165100			985715	858591		2184270	3089600					4538810	8151970		1803400	1639690			935891	1509350		3686880	5738520					10138800	3010790		1473080	1935280
	482562	1419130		4032740	9366180		6329880	11384700					1945510	2537460			850922	989818		2925650	4661980					6172890	3723190		1049630	1281300			997230	1109560		4330920	5392640					8523020	3988580		1331690	1858000
	1260140	1285390		5734240	4490050		9587860	8590770					1768170	2838110			530097	933814		5538540	3118410					5638270	7431950		1653250	2280300			907543	984102		2549670	6534640					2747500	7135310		1744060	2112480
	1192330	825104		2637590	6667930		6100040	7818840					1554590	3177200			678897	1843760		2601260	2463560					2710660	7316960		1360940	1923660			987123	864219		2135620	7004200					10093700	11640700		1765060	1575370
	1221750	935412		7037880	3924550		8067870	9396730					1695350	2604940			815868	950139		2320060	4860680					5217260	12057600		1048220	1432610			738431	1240460		3904680	5689870					7385330	8973560		1307530	1566110
	1017500	838739		7843020	2411490		5700510	12630000					1693300	1998770			767020	846776		2535120	3064760					8624090	8597060		1698620	1500940			1228830	1208100		6777050	2787220					6038500	17312200		1607080	1499640
	924594	1040300		2674260	2981200		8579170	7248960					1995750	2343810			634477	775092		3121460	2275080					6559420	8895670		1592540	1336400			1232410	1089990		3691080	4765890					5463500	2871230		760775	1991060
	991837	1247660		2804750	5761810		5471970	8880600					3226880	3194170			793075	619179		4946620	5543920					7308940	11114200		1780720	1899060			1089210	1080440		6639760	3128790					10143500	11037500		2303630	1960830
	1124400	1071340		2513990	3249960		6811920	8232550					2499960	2592590			764581	644641		3082550	5518430					9417710	9719130		2018840	1874910			1120290	1038610		5060200	6139760					8501720	9479410		1659370	1766380
	906068	1329350		5545850	4667350		7304910	8431370					2800280	2610630			1375920	959263		3660740	2945640					7657080	9781200		2020500	1301880			1098870	980202		2496090	4674120					7934610	7584860		1472940	2052290
	1123310	1687500		3945430	5959080		7692720	7366130					1827110	2718690			1099840	855768		4769940	5709050					7533960	6481720		2027220	1676590			1229820	1337530		6133240	3647730					11378600	7687020		1164630	1578320
	1055220	1495820		3255810	3033780		9159450	14233200					2157540	2812470			1493790	818813		3608230	6110490					9094950	3160210		2054440	1882700			978898	1303900		2304760	6007150					8328100	2683830		2080890	2074550
	1161940	1584530		3621640	6701060		7678820	11531500					2193020	2371580			862243	975193		6635900	9617310					6537890	6548720		2127730	1450530			690100	1195550		3079010	6027900					3870490	9367050		1602070	2007790
	973618	1243560		5709610	3993290		4881340	9753940					2278490	2357100			1313360	902857		3450550	5851290					5436940	7667310		1304270	1570160			683586	1320250		2805790	3338950					10199000	2675020		1957800	1885010
	968381	1294100		4232340	7006800		8305740	12790200					1379850	2574450			994989	663486		3973250	5689250					8289680	7273880		2098460	1345820			898272	894909		2521780	5422560					8101390	6867810		1530280	1740770
	513707	1350030		5503010	4471590		7438150	8727630					2370210	2045160			772899	1001070		3110810	6956160					8411060	7350020		1429640	1358420			757988	1015640		3536270	2570020					11559100	2789010		1601570	2056380
	1139380	1048430		3220230	7537630		9664710	12462000					2655980	2538870			706229	1465500		2379260	5254260					7763480	9156360		1269970	1627360			872767	1034270		2919420	7343990					5142080	15352200		2074570	1996980
	1326270	1247980		3593500	6675680		6683930	11583500					1879770	2790840			811772	982030		5530850	3828700					5683050	9867440		1775130	1443200			386125	956415		4845760	5893550					3913650	10997200		1593020	1531690
	1442470	1019850		4359160	5391690		4247770	8906510					1701220	2329920			684753	1940740		6609550	5207260					6265000	9972290		1583140	2538030			678247	1043750		2567440	2574960					8552080	9438140		1068420	1626430
	968303	1028330		5661680	5175660		7639290	6889730					2737140	1592100			601734	956164		5731820	2129010					8188300	8483430		1354660	2247920			406749	1266820		3567640	5631420					3875620	6975090		1515980	1816640
	1404730	1211830		4915400	3711090		8315330	9344500					1966140	2181260			1221440	942633		2543040	2858690					8868330	6798880		1451800	1921090			892387	790502		5411150	4692040					5878550	11098700		1523170	1157260
	1053950	1163390		4003190	4247340		9591800	11313700					1936620	2431630			973138	969390		2648310	4746740					3726220	9044250		1937320	1590300			933897	1221680		4192470	4883960					2705300	8989980		1599330	2417960
	1525680	1370510		7554560	5292440		8028260	10673600					2113250	2652780			886446	849881		3321530	3116880					4255040	7951660		1181330	1235090			929232	787520		5401440	3096720					11626300	6841960		1668860	1400460
	1317730	1462780		7226020	2794460		10156400	14165700					2570270	3121360			948312	1001840		5365020	4124540					2815320	5998810		1564740	1791230			994781	615852		2839000	8236250					6278850	7259100		1990810	2103230
	1450270	923633		6757040	8407850		7894440	8580760					2859890	2947720			952184	910768		7546690	3511750					4536250	8855010		1451210	1362360			858227	723784		2111640	3959650					4268210	7372650		720110	1411570
	1410970	973951		6106660	3677380		9692280	9068860					1957970	1852430			987393	1015710		4205520	7049360					8237610	8145530		1325330	1453380			1175560	1250010		2113420	4519900					8974040	10461800		2192840	1632820
	1111200	1043430		3736380	2703830		8619610	8421000					1633630	2636430			1078940	1183320		4900240	6586700					2695840	6115690		1663420	1888740			870885	1224180		3268820	6134440					2919350	7494960		1363890	1912260
	825206	1321290		4218690	3189700		8890120	9100280					2303380	2395360			876897	1010390		5065460	6381100					7056150	8967400		1466490	1343970			949727	1120580		3026470	3561050					10352900	10591200		2065380	1243320
	938829	1337650		7346010	4863580		10540900	5836040					1478900	2567120			1171690	961445		2300210	3013970					7409960	9631030		1164110	1184980			950502	1678540		4577760	4851470					7405690	7948140		1668060	1451560
	1134750	1051850		7080670	2863950		8487740	6741060					2341570	2253390			1760640	1635080		5033670	6834630					9451120	10835800		1496100	2175920			963025	1158890		4204890	7101300					8514550	8197670		1543990	2041540
	745712	1058230		5796560	5842380		10179900	10054200					1567840	2285800			1029260	897442		5210090	5163200					10625900	10802800		1259970	1722910			693766	1179770		5354570	5940790					10487500	8406380		1819190	1756860
	629557	898786		5937820	2571230		12367900	6837970					2585300	2873440			1145850	906306		6810320	7781490					6638660	14201300		1612650	1747730			658892	989658		3518070	6602730					10716800	9142700		2313460	1647370
	864551	755838		6102020	5495510		7376190	8760720					1467820	2159650			795443	1138310		6064370	6467270					4646520	8673450		1170180	1762840			948331	1010780		6451500	7665870					8341940	2928440		1294350	1477550
	999827	755792		2819560	4166330		8449530	11776100					3340130	1637970			735118	1148120		8590590	3039800					8809610	7102480		836552	2612520			1121930	1119340		4633430	5054260					5117900	7726720		1341000	1742210
	1023670	582305		4566100	6817470		11408300	8719720					1891870	1716420			829930	1073710		5329570	2576200					3591410	12791200		1746900	1128300			1300820	1160820		5426950	8309430					9919270	7551860		1437620	1624240
	1201800	1219280		4174570	4242810		9426350	7937360					1102940	2091850			795420	1131210		2417460	3490380					4820480	8305730		1671230	2592240			996792	904281		3299670	5681120					9009460	2663470		1321110	1319620
	1009650	1363250		3514980	6201710		9772090	8233820					965029	2224680			929189	1026690		6040780	2529560					7910090	7173950		1444910	1843750			1546860	1191150		5995730	6506510					10721000	3350280		1754890	1431680
	851422	1155050		6426290	2480730		11396600	8382890					787471	2872640			928326	1186910		2141480	6197100					9217490	12359500		1698870	1951710			929055	1335760		6159000	5034480					9210700	4343120		2250640	1511340
	921333	1287600		5238030	4424470		10875100	6572140					1748850	2771820			659238	997404		2393160	4303930					7121130	12330100		1158970	1679480			1273700	1061730		5957360	6210660					7492970	8540790		2121630	1609960
	1478100	1198950		5486380	9036400		10422300	8187850					1449720	3308740			857744	1329920		2792520	5930530					5724100	8565890		1214670	2222480			1095940	2074140		3286500	6378220					7856050	12154900		1479120	1403840
	1332200	1203620		4528010	7711440		7877700	9654310					2845910	1932570			836845	853736		4537340	3573110					4496660	10016200		1341770	1578190			1924370	1332030		4227770	4855270					9504640	3310900		1911150	1738310
	1546260	1049220		3780740	7724710		11198100	6795870					2504100	2128520			868059	1072080		4854580	3021980					4107950	11129500		1136900	1673730			635836	1263070		5555600	3892450					11557300	11207500		1838070	1433250
	1133490	1083680		2880730	9094960		7985780	7383630					2678180	2164060			727443	1149820		6529350	2996890					10654800	7419680		1480350	1435040			904892	1222000		5179050	8014440					10742700	7661100		2604950	2192250
	1019190	1072640		3581550	7871220		8723150	9534020					1984430	1890810			771171	992734		3694600	6538870					3549970	8952600		1478220	1079210			796194	1291950		2688090	10194600					8738590	7836640		1653800	2258350
	1229070	1196960		5086630	6778710		8934400	7920120					2312710	2174240			787639	906465		2942190	5656190					5331560	7856440		1703320	1216540			871149	1279390		4597740	8077150					9203700	10267100		2335410	1579430
	1728990	1157770		5668510	7569210		11079400	6078620					1917830	2116600			978694	479121		2173360	3046600					2663930	3156900		1858020	1782520			1017940	854947		5374350	3959430					9606120	5900040		1463300	1745980
	865373	1000200		3428030	2607640		5839840	5632850					2119230	2166260			877070	412004		6339460	4599520					6168020	7894160		1918070	1425600			1178360	760376		6320890	3687910					9915610	8500560		1862460	1641420
	1110270	955166		3969570	4113950		6790310	7917020					2083120	2545280			886175	1071130		5382350	7226060					6996230	12043700		1988100	1869320			975622	1046690		4758730	6538770					11348300	2687710		2060680	1474670
	1758980	1080340		6014060	5778400		7213770	8833490					2780640	2084450			694480	1328060		6535550	3157490					2654990	9487430		1256440	1855020			1215880	979496		3529120	8556760					3926540	6697770		1653490	1798440
	1361160	1433030		4371830	4078400		7146650	8617770					1891360	1914680			1905030	1035690		2927590	5732640					5098060	12073000		1600220	2252590			1387620	978444		2525200	6102440					3079970	9850560		1482190	1787080
	1022860	1087640		2346140	3257060		9184770	7726610					3014820	2147380			1039760	1121590		5610030	5033720					6525260	7237610		2132570	1815740			1220100	698038		3631470	2408000					9810260	8934950		1510560	1886220
	964434	1342990		4456800	6600510		11323600	9249960					1712440	2488570			996211	880078		5703880	2706460					8811880	9472210		1508170	1328370			991011	1049930		2351480	4996610					4380360	7099730		1899830	1906370
	808396	1104880		7111710	5472570		9017730	9312490					1975200	2344530			1336400	756591		5908220	2410910					8716860	4397570		1975110	1859000			927213	1163190		2732080	7080980					8600080	6993830		1529060	1670720
	1202200	1106590		5070560	7886100		7753920	10167700					2208870	2523140			865629	768209		5938760	5261590					6743450	6825400		1993350	1980850			1131190	967602		2547130	3203790					6694520	6766490		1448250	2080510
	1184860	1053390		4128370	7563200		9075960	8349530					2284320	2237190			958569	904580		4146780	3338590					7556520	6175460		1386270	1417840			912339	1220240		3376960	4627970					9035240	11200600		1816720	1451360
	1252940	878420		3204220	9221920		9044780	7520560					1976600	2578460			1246310	610759		2587890	6705040					5694770	6627860		1619340	1344420			921270	1124650		2612900	4032820					6772620	10365800		1210200	1650700
	1186600	1030060		3802590	6064370		9744090	9626160					2246710	1751770			965156	808187		2473040	4373890					3758830	9814730		2150910	1805030			966405	960842		5501760	4967390					7423290	7401770		1876400	1413790
	1315780	997850		4515560	3327240		10329600	10446100					2211940	2792870			765305	1026780		3317600	2475190					7634140	11518200		2290380	1878870			623477	1086500		2102140	2663880					8355750	7067240		1907330	2012050
	1342260	1166340		8644500	5898460		8500270	8047310					2753760	2008920			854747	784503		4967930	4707300					7544740	8863380		1396600	2455830			898970	944273		5123670	4502920					5785680	9558390		1253580	1371340
	1067590	1766760		3552410	3718400		9944940	13615600					2122120	2262500			1042100	944585		2727960	2619040					8463790	7234490		1739380	1537400			1078550	1161750		4177070	4547630					11899900	7661340		451122	1900640
	1035120	1453890		6899900	2345700		10937000	10191800					2085610	2600520			775241	959114		6577390	5711200					4073500	4389360		1153700	1487540			1568140	846187		3172640	4428210					7540430	6875960		2603680	1389500
	978169	1244690		9594240	3498160		6442850	12387700					2227640	2069220			1619800	1094470		4758740	6611100					7784000	11919000		1535820	1378840			2026580	1104670		4153530	5963130					8231510	8549910		1316500	2351570
	1150260	1090380		10041500	3430770		10627400	9500500					1778540	3041860			971855	901190		4817270	3374600					11501800	11453200		1902780	1471630			1312790	1086060		3050140	3978850					3624560	6348960		1368360	2168510
	2016660	1384780		3616610	5567870		7405890	8786480					2962600	1865480			537660	1773650		4637990	3432800					9917180	8078020		2193260	1684630			1039030	1301450		4559780	4051820					9190800	2761760		1535360	1600440
	1328570	819303		8062020	6005670		7846650	11636400					2262300	2043880			914315	1021780		6259610	7720540					3098020	9846390		1427330	1568680			1023200	866680		2683790	6520880					3565340	7655100		1614670	1417700
	1180690	939318		7574870	7019720		6840630	6825700					1958010	1674870			1009530	1060140		6350300	2903640					3042900	10052700		1863710	1490120			1526470	1034230		4364120	2548540					3547960	9552920		2194670	1679500
	1198380	774248		7974810	5108130		6795000	4887530					1846710	1779950			796910	1129190		4734500	3766900					10580400	10717400		1754660	1420930			1328250	1174200		2786410	3396030					11179600	7798830		2351090	1712770
	1396720	1236390		9355180	5207500		10305300	9490450					1728360	1853520			544994	802969		2394000	4074750					8783460	8558260		1587930	1674350			1835960	1178180		4240230	2766500					9082420	7826660		2224350	1590600
	963523	948492		7414050	3218620		6936740	11191800					2669390	2025800			1044120	976591		2895690	7548940					2970100	4209860		1297070	2054030			996819	819924		4418550	8540430					15054600	8386040		865841	1939840
	941404	1337280		2719680	6409580		6887890	8854450					1684370	2224140			969200	1116320		2282690	5268940					9927540	8848680		1639200	1513510			1590370	930148		4096450	8371510					9502860	8857270		1462170	1670640
	1201810	1291390		8926970	7395900		8058400	6887450					1765550	2288020			1032270	1331260		3852890	7707850					9563900	6687160		1660150	1620730			857201	803099		5330250	6006290					12306700	8661630		1444660	1631960
	1333300	1500740		5941460	7097600		7583660	8947300					2648660	2097150			880071	1195000		3462910	7083620					11188600	9543430		1864290	2084020			889158	334836		4037200	6987530						4386550		1645740	1474480
	1399730	1499680		6009700	3910110		8783450	8190070					2069770	2581740			957504	972341		5175950	4325970					8735920	3167890		2095720	1382980			1100700	855768		5313810	3342700						10692700		1292200	1642060
	1288720	1338290		3818150	8227620		7663420	9165300					3320730	1561690			881702	1450820		7254490	3297720					3254460	7157610		1538260	2242390			787727	1232640		2101970	3264430						8273740		857298	1423380
	1239280	1434230		3999070	5034620		9865580	8498310					1596080	2808180			1047160	1054770		3634430	2637210					11881300	8670860		1828450	1357180			1907190	1062790		3795510	5668380						10503000		2006740	2407380
	1113480	1633170		8921160	4866700		8819570	7827350					2192970	1701230			886360	757824		6411620	4657260					9624180	10120900		1916370	674212			358328	1092490		2664260	2314470						9973190		1412560	2638030
	1029020	761146		2703240	5286530		8704400	8261010					1765270	2077060			759461	1064030		2202810	6666300					6653940	8785300		1886120	1546670			1713500	909927		2638550	2538600						8337050		1481800	1966490
	955165	1258830		8781820	6329830		8179930	9114220					2080350	2258490			755237	924245		2486880	3909180					9714590	12231500		1904550	1958260			660646	1613810		2907160	7723500						8840490		1195480	1991860
	974767	1465160		3833810	4369040		10218400	12873000					1759820	2349530			803735	1052720		6914440	3019260					10816600	12438800		1511110	1721060			761337	1256130		3573820	2390360						8060870		1618050	1720580
	966854	1158340		5414960	7673510		10939000	7520090					2370620	2364220			1039220	912023		3580650	2746300					11249000	12265000		1607540	1391260			794700	1221370		2143910	3860020						5063140		1434040	1164300
	948541	1122860		7053080	3121820		9235440	6263040					1921190	2250460			972043	1168800		2829900	3970070					5700940	13717600		1566190	1351870			669790	893221		2284100	6784630						3009570		1632110	1657880
	869915	1084070		3334620	5597010		5443580	8778250					1239690	2497250			1673270	859479		7918610	3596860					5413440	13926800		1731860	1664110			688076	866435		4649200	2588970						9284540		1688440	1655140
	1053680	1152690		5965160	3220140		8741000	7071610					1905580	3148550			882594	972422		6769150	3474780					10222300	11893900		1925250	1388120			861969	773951		7530370	7082420						10774400		1321200	1427040
	2003280	1282810		7289660	2935870		4643990	7566950					1878980	2492120			688744	1103240		2866520	3865650					7127310	11029300		1596010	1593480			725988	991790		4458160	4001040						6552770		1678000	2366400
	631533	1353130		6043750	4799230		8215830	10547100					2311760	3288410			749680	1069870		2269960	7171250					9764470	9868840		1575760	2020600			698896	1083660		3092430	4886710						7741260		1301030	1792500
	782480	1275420		4694770	4245960		7745530	10954600					2885570	1362250			1365270	1681240		3516530	6740260					9045570	13979100		1396670	1877810			318387	458495		5194650	5769890						7436160		1404630	1551480
	603639	1854300		6739890	5743980		10359700	9502970					1909730	2755400			934179	1046380		4147480	5594570					5235370	13444100		1659580	1855910			732381	907685		4295820	6298430						2807040		1461730	1870920
	552619	1026060		5273590	3212560		11988800	8979770					3092060	2347090			1066770	1416870		5254690	3449540					8533160	5802640		2252120	1259280			845961	721044		6317610	4353680						8066860		1474750	1925490
	961700	1045300		2524080	5786270		9665010	11118000					2060760	2186030			1078260	1045380		2307270	5023160					7696880	12299400		1447810	1527050			1195680	1522420		5983140	2344610						10558800		715988	2237760
	1397100	1173070		9554780	3865060		9435680	8395720					1932220	2294230			830168	1134620		6868230	6602120					8867460	9567660		2321270	2109010			1268510	1155450		5078950	4369490						7782210		1866280	1567280
	1925270	1403520		6910790	5082790		11604800	8105960					3028040	2316910			1083670	1092570		5904050	7462150					6795130	12418100		1330650	1204000			1985410	1113690		5168080	6161420						4397570		1628430	1449730
	2025140	1234660		4939960	7239370		8753100	8147120					1857710	1654200			994499	1485240		5428440	6240560					10286900	7998270		1298620	2079800			1787090	1030190		5623920	4378910						7938680		1659580	1389430
	1083240	1819480		3769920	3202030		6847290	9610080					1084660	2911730			881589	1268230		3574000	2727100					11489400	10198000		1447260	1665710			1203340	1266530		3964310	2145120						7802140		1239840	2063500
	1153250	1298810		2980760	2424960		6805180	8856720					3003290	2283630			521136	1412890		4795710	3803820					12711900	9412170		1405700	1129370			1027240	1218450		6576330	5131370						10056200		1617580	1558960
	1024550	2093630		3548880	3745590		6487920	12111300					1866320	2397920			1011370	933732		3478290	6819990					3666390	9994250		1628930	1427570			946006	948740		5907110	5523190						10152100		1601650	2637350
	1089640	1654670		3618300	7055060		5399560	11554000					2675640	2256710			1128160	1105860		2296690	9779950					8830060	3874350		1382050	1751030			870781	955951		5259060	3474630						8129200		1730160	1857280
	1434830	1558630		3881100	5204140		10339500	9374980					3327640	3138740			882690	1118800		3691900	5810280					7125850	10932200		2569990	1626860			1369670	1162540		5370170	4630120						6318760		1835490	1591160
	963565	1469450		6894980	5572610		8762600	10607100					2700690	2408030			726460	1267110		2730680	7841510					9861820	7692430		1392730	1878150			824648	1535820		9486580	2837020						2716320		1699180	1425620
	1331440	1692930		3484490	3747570		8319810	10995500					2407700	2495150			1036480	897427		4194730	3146770					5564270	3251350		2284310	1180180			862647	1246890		8372630	5935250						2976540		1591500	1841480
	1213420	1159450		4907540	4734250		9379720	9728260					3392110	1957850			856224	1018400		4143340	5922470					4630800	8691220		1875600	1678400			725360	1001020		10554800	4326180						7776460		1943780	1684660
	1530010	1185840		5892860	6130190		9852260	9393900					1916480	1718310			839155	989813		3015470	9188050					6550520	9479500		1526740	1504460			737595	862128		6357250	6199620						3610340		1594660	1675270
	1094320	1500750		7505570	3057560		5066510	8455980					1980920	1962960			902023	1388490		5589580	5610750					8302940	11249400		2004500	1826620			909262	1177680		3547810	6199760						7752150		1720970	2042770
	2012700	1225890		5133640	7833950		8492270	6683840					1906900	3213440			896181	920196		6496930	5407100					4270960	9551390		1911820	1520660			788361	1024800		4061840	5110210						2985920		1344770	1459880
	1587020	849142		3999610	3938410		10773700	7647900					1984660	2014800			797600	953957		5090400	2494820					7442400	9978560		1916860	1648050			1056260	1121550		6872150	4750310						9818300		814317	1626370
	1242500	896187		3338840	3563280		8369470	6663040					1905100	2677690			843629	709643		2491990	5516780					8250850	11376100		1456810	1501620			824863	984037		3187410	5221410						3013810		1281450	1633000
	834027	1693570		10020700	3878250		9010370	8407720					2300650	2872000			1024110	747562		2572500	2452820					2904430	9206720		1867930	1588200			732780	1166460		5820130	6551180						10770000		1394980	1656610
	896065	1266410		3155830	5681060		6192080	8084730					3201420	1361560			1356690	538292		4834410	3306790					3015880	3238750		1638480	1406650			852833	1474300		7299990	5928700						8356860		1275370	1670960
	1156070	1494390		2737440	6686970		6332600	6511560					2162450	2143590			1050330	632141		5328590	2813990					8835480	10582000		1307360	1326240			638658	956900		4086020	4531620						7822740		1525190	1888230
	1205330	1554410		4935160	6509650		10209200	6633110					2307660	2658050			776503	933407		6065480	5466280					5778560	8212310		1652180	1648230			912878	1055190		4849600	3863800						3729800		1455040	1599020
	1080660	1661970		8014960	4957870		8032930	10042100					2467390	3031810			1012060	1416600		6772800	2990020					9041940	9642680		1635740	1724600			965565	1016180		3459500	4994760						6653800		1800260	1521720
	1965410	1801160		7203630	5114420		10419600	7876460					2306260	2096150			1726140	1002060		3650630	6061840					10690200	5627800		1733630	1749140			1728170	1127830		5174710	4975290						12525700		1662650	1361220
	1103050	1580990		8044710	7744000		9136730	10366500					1430530	2520180			672860	1383410		4381630	4552620					2703670	9034400		1570750	1509370			1027520	725244		8409610	5049520						11540100		1438350	1629700
	1010630	1245880		5942320	6425000		7196940	8448030					2588200	2885660			659986	814612		2556630	4521390					10548200	8853160		1718380	1851370			1653880	543368		4181710	4850330						8978100		1316870	1607360
	1895600	1147200		2499750	3990640		6740720	9546740					2283560	2537240			518461	888713		2127190	7278660					8698320	6975480		1314330	1264870			1037390	918811		4054580	6996110						7997090		1855950	1833570
	987903	931512		3907700	6469550		6961800	7560960					2877550	2353850			770012	693407		3766540	4476240					10234900	8549220		1259810	2245520			1124850	1125630		4559480	8370400						9168390		1708580	1856960
	1079600	1306900		3473330	3628700		7101600	7073170					2821620	2980440			830817	942501		3922720	2287570					8307080	6889690		1530190	1681280			1276550	1446580		7507390	6620460						10278500		2338090	1263260
	1027920	1035990		8291340	8865410		6251110	9195970					3015200	2623680			913520	891744		5691990	7304170					8098550	8064400		1789380	1668730			1171100	1068860		2569430	7522320						3577930		1801490	1417140
	1269040	1420000		3838830	7773430		6963630	6199480					2008890	2023850			972835	883599		3202890	7256260					8033760	8225380		1698350	1382900			1265580	845735		2933400	7122840						9932360		1237490	1818720
	505760	1041900		10696700	6041590		7209450	9095950					1720120	2577950			1002940	439223		5277220	7853520					12137100	8399400		1369380	1747790			864617	898585		4411310	3156520						4003670		2021400	1513310
	523667	1519910		3338840	5798780		9813680	9091300					2000700	3143600			728623	997715		5906460	7929380					12036800	7615490		2577140	1898720			888658	1100170		2563950	6547930						10251500		1519480	1619560
	963882	1368940		4584250	7913400		8561660	9083670					1682470	1818160			671344	873662		4534840	3342880					10524800	8968600		1342840	1477220			884913	1340780		7621340	5311370						5758540		2074560	2254970
	904391	1471980		3626580	6757050		10705200	8498080					1958890	2863130			1836010	985863		6359400	2893210					10056800	8831760		1302600	1656590			1226960	1226080		4617300	4583860						6864040		1922290	2420910
	832136	1221350		6001640	3022810		11153100	10593500					2092820	2468630			968157	939871		2113060	3772110					7337800	8540790		1877640	1414590			1105540	1010440		3621620	6105100						5746170		1733280	1911710
	1141600	1670570		5289030	4678970		8654060	9680990					2823790	1832650			984245	1221580		4375100	6619510					3379540	9211410		1859020	1502080			1074620	913342		2404320	4386560						7157250		539815	1597190
	1641310	1204090		7592390	5982640		10119700	8740000					1951120	2041210			957875	1402320		5237610	7179700					9229880	9743420		1802500	1465860			1700980	1020660		5636990	4741970						2931140		671399	1881040
	1195900	1042440		3608620	2942190		7839190	7246520					3116790	2877950			961451	1083890		3583460	3648280					8985920	3792600		1642750	1773770			949238	1015730		4991950	2756680						8649790		2029480	2617020
	973975	1313110		4526580	6026560		10222800	8214520					2852270	2125100			2057280	1489640		2779380	4917580					9552570	8135400		2066780	1321840			745768	897137		2583780	6283520						7366230		1425810	1787600
	1462420	1812860		7118800	3881800		5764050	9904590					2546100	2474070			547198	1245340		4222570	4614400					13322400	8106690		843749	1748290			651483	724859		5428240	5392540						9390170		1685760	1328410
	1142720	1065780		5874770	3854040		8238270	11217300					1528680	3071730			826213	1299840		5023060	7977120					6264300	5078070		1584720	2405720			722436	669433		8810920	4820070						6922050		1691580	1272410
	1609620	1152380		3085260	7693530		8889270	8483410					1931010	2192200			775049	1195320		5569610	4352060					3386190	10956300		1193350	1713150			827916	1193130		4092300	6241280						4866410		2120460	1552560
	1283420	1121150		7237920	2879190		7983410	10374100					2376510	2573240			983633	1276200		2753160	5385280					10093300	8169140		1514370	2099150			680793	1271110		6370140	4024410						9853820		1945290	1862210
	1262300	1369900		6125160	4956960		6350490	7852830					1496760	1987270			816014	1294930		3152290	2822260					5537600	9739820		1486150	2134740			1572360	1089100		8699530	2380470						10514200		1953060	1822650
	866874	1434090		2999450	6712020		7991120	4018880					2432110	1859600			1062970	990022		7911770	6256530					2782580	10252700		1791040	1690600			959656	949469		3637210	8077530						8148420		1270760	2285090
	614217	1536920		5801570	8067610		7926160	8284210					2310340	2640720			962007	941905		5222020	4530570					5457080	10413400		2013470	1545830			608733	1345830		6599380	3852110						5223090		1625200	1533060
	1229050	1447310		5654800	7033400		6791870	9397540					1871160	2400180			1096910	1036250		5752090	3239200					8110500	10698800		1794670	2003630			681305	1538810		7319550	5520840						3075650		1135320	2510700
	1005610	948626		3065300	6366870		5909350	10270800					2581510	1783540			1102290	952007		3754090	4454830					8176020	8282330		1358020	2208940			792642	975893		3965760	3616980						7133470		2306980	1658770
	847536	1327380		5327400	8770680		8918290	10888700					2127270	2596380			1128970	1042370		3364510	4948330					8854220	3009460		2308530	2370820			1019480	1292250		5341420	7035830						5968130		1666280	2341410
	1152070	1649290		6626300	7524430		8507050	10362200					1944070	1910740			1396780	1042090		3827980	3206470					8276390	4188820		756151	2255790			1047810	1844400		2970710	2470830						6863320		2434610	1963240
	858724	1022460		4133500	6620920		6918370	11816200					2222600	2443620			812785	981745		6181570	6310260					3826360	3534520		1560590	1343480			1242360	565102		7877780	3543240						6913880		1462210	1498930
	1530620	1244390		3037930	7209340		8787320	10418000					1036620	1967510			1135320	1176350		6301260	2123480					7142410	10683400		1531600	1719820			1067510	1602090		3202950	4516590						4079610		2032000	983240
	1443840	1181110		2768930	6690580		7791760	10283800					1981900	1757270			2056490	952599		4394400	4053600					7178290	10166400		1331910	1592570			1210910	1439800		2902910	3493470						8211530		2309280	1607450
	1089660	1169480		3831580	2280720		10017200	9856750					1546540	2003540			898332	1226200		2639670	5816570					2700510	11881000		1310440	1475940			2007280	612232		6271620	3019610								2037950	2600930
	712273	1364200		5559480	3333720		12242400	10039400					2442450	1745670			953438	838476		2234400	2788850					4113850	10813000		1663780	916817			969518	759417		3601970	6220410								2083390	1433560
	712949	2169700		11975900	2978910		7476890	9650330					1895020	1296970			914574	1096190		2512360	3924060					6693400	9889200		1729640	1744260			919524	961750		5278000	3449790								2195210	1937330
	1009100	1328200		8377350	4112900		7118430	10730300					2929440	2607760			1087480	1073200		2269620	7159890					7789500	5377150		981563	1641310			1484440	1037420		2849300	2708210								2001370	2497820
	982982	1277980		5091780	7031920		7770980	10862500					1829650	2483180			890986	1440630		5823760	4104040					8814300	7058910		1693690	1800830			980958	852712		8190340	6343080								1202720	2226680
	913237	1409000		5508800	4845870		7377340	7659050					1585210	2123750			894699	1034410		3902390	5942090					8062640	10432300		1814040	1685680			1081980	2099170		8453960	6241510								1142800	2047700
	861651	1214140		7309940	2695400		11152500	9620140					2384170	1612560			872986	719906		4622830	6641970					4501260	8874560		1811880	1608780			775814	874702		5514780	5004370								1664100	1729640
	902451	1232040		4790860	2774070		11553200	6708270					2550010	2731250			949406	719610		6732280	2587980					2679810	8819530		1454060	1663280			848477	300679		7354280	4588820								1294720	2048640
	1048640	1433600		5477420	3305770		9511270	7586440					2251070	2353370			714361	1920020		2246930	2931450					10396900	2979420		1762560	505608			871547	898344		2603450	3487840								1420920	1428860
	1208740	1227240		2820990	7897880		8612070	6573700					1682480	2700660			638791	987897		2139710	2564440					8483980	2982820		1368940	2092810			802291	997570		9056130	3702270								1223960	1897800
	1451670	1759170		3705300	3599280		6936980	8925860					1643820	1887320			752330	987409		3927760	6537760					9030930	5292820		1481670	2639220			760536	1589930		3610400	6567310								1020040	2091840
	1027490	2086770		4316700	4060980		10036900	9689870					2169230	3125290			928449	1278040		3273050	4150700					5612270	9816690		1710510	1774990			790511	1206720		8890540	2960920								1294740	1567820
	1028390	1941910		3459620	3796140		7562260	8500480					2221020	2875370			1149050	1279760		4574260	3838430					10416500	5908700		1487690	1792000			842960	950032		2201940	6559440								1729340	1530640
	1056080	1765740		5058330	4069440		7714910	8412530					2020920	646507			944149	1066910		5610200	2460030					2709650	2997070		1646550	530151			1333350	1715650		3391800	4070760								1768370	1269500
	1979850	1136960		7980620	5631680		6106700	9483910					1964840	2088560			986029	1077990		4388740	2756550					9865280	8811960		1465430	1678660			783103	1476850		2354890	3298430								1288620	2613280
	975188	1347870		2652560	2487930		8088320	8914290					2294490	2599800			856827	1277380		2973670	2824410					8169740	10577900		2093270	2505540			1310450	1247730		3190310	5719790								1729230	1555630
	1247480	901817		8833860	4176000		6655950	5434310					2293280	1782260			986007	1207980		3974650	8925420					9916880	3476940		2010250	1206040			1027650	804622		6166840	2198190								2142030	1347990
	877624	529278		5728190	2813230		8423420	10752100					1984690	2468560			1012010	1371220		6206210	5106230					2736450	12769200		2436410	2183090			1015370	1604340		5314340	5873350								2178730	1966420
	989297	627022		8692020	5884700		7143050	8076460					1636650	2973750			1289190	1159350		6489140	4391760					4359720	10701400		1573090	1840380			2033900	1038700		6693100	6753330								1587860	1366780
	1511530	1280180		7251710	2324760		7836270	7347160					2240170	1908540			694295	1045230		3890680	2533110					8507230	4667200		2118730	1402580			866801	626128		2661710	4577250								1630390	1716380
	2163250	1522740		6579390	5063980		6420670	10754600					2078440	2307770			880288	877992		3066300	2161700					11600500	8504690		1236770	1532520			864015	700867		4989950	6237980								1593470	1818950
	1083290	1110480		3965220	2587160		5572840	10248300					1903590	2191020			1242700	998894		3065690	5659860					8656610	8457020		1695000	1731660			894499	854661		7807450	6614640								1437120	1901320
	1282330	1069650		3231380	8900360		7857900	12550600					2648370	3448780			1156800	1382620		4644480	3722320					8261180	9754560		2252450	2182530			1430850	854179		7754280	2451460								1761630	1903910
	981281	1147060		7352210	5665680		6047780	6829540					2504630	2620400			1173100	1074140		4410610	5060110					5183430	6402640		1237790	1508000			1043600	935549		7601700	7049390								2557960	2157770
	1006840	1048940		4877080	3416050		7569610	8137280					1991390	2275120			1484060	912934		3282910	3877700					5595860	11655500		2144680	541275			922773	1129210		5090280	6953730								1424250	2244420
	800925	1317800		3057180	5404170		7457000	8723490					1974640	2202350			1112620	937994		6795000	7092460					3135500	5293200		1629360	2123150			963657	832742		2138090	6176700								1481150	1521300
	1894870	1569720		2472050	4723420		7729180	8926030					1052380	2333090			989490	1057980		2483740	8370160					2827940	11339500		1761360	1468210			800968	932746		4398710	6498540								1143470	2072310
	1195460	1638050		2824730	4666110		6137100	11191100					1657070	2585560			1011240	850931		5619670	9833630					6071680	11194000		1316310	1830390			1064190	1428940		4320990	7615590								1757870	1458360
	962413	1595160		3518680	2414080		5727670	7830060					1641250	2339460			866429	1386840		6169040	3732560					7103510	9815280		1844950	1398030			643444	1276580		6936320	2457470								1944380	1656650
	869803	1101470		6863560	6611360		9062220	7408930					3351400	2354050			956730	969110		3410170	7018020					7205990	4776000		1745540	1642740			913835	1106630		2919490	3901410								1758990	1793700
	569241	1349580		4302470	6616370		5678340	10543000					1776570	2929310			1013320	1074450		2187240	7756530					9412240	3497720		1273530	1858850			880232	1381190		7118670	2803370								1625710	2482000
	1798130	1494640		3764930	6689520		6729080	9662110					1701510	2611930			996378	339002		5167790	7585180					8862450	7378400		1734640	1597910			1093190	1227570		8356090	4042590								923205	1997600
	1209980	1261020		3471530	6343510		6619230	9860730					1855120	2813500			826527	569448		5209000	3789930					11522700	10339700		1472000	1666330			1485200	1313350		9708420	4130040								1133190	1305480
	1667380	1146570		3008320	5863970		7536170	8072080					1528880	1633680			1001970	975745		4529080	3665730					10253700	7761770		1594620	1639200			1188280	1175520		6852980	4329600								1893980	1512940
	1635000	1090140		3063340	4184360		6060030	9097310					2073430	1704240			1017400	1005540		2377420	3832060					10798600	8217520		1905510	1808790			899656	1026950		8577210	6619180								2124940	1501850
	826217	1528230		5417010	4846920		6976700	10672000					2240220	2279260			594146	1119690		3076880	7090290					4136530	8854880		1465520	1745920			994576	939488		6939570	4218930								1695190	1949270
	1641330	1311270		5671900	5042110		6754090	11766100					2761270	2102180			1054270	997517		5008120	4422540					6207520	9936170		1297400	1332590			1059380	1033190		2179310	5920370								1504390	1620180
	1292840	1314620		2980660	4058140		5042300	9544790					2028040	1790030			901392	1045910		4910950	3848780					8175790	2827330		1903660	1885230			953136	909834		7270820	3643090								1335180	1787730
	904090	1099910		6415350	4136690		6573910	9537690					1729450	2329460			809352	1006750		2912350	9918970					2821760	9675570		1624640	2006300			893658	822820		4044830	4394210								1371750	1876490
	988168	1427460		2790900	3648320		6725430	8314340					1459900	2498920			1117430	1173080		3624780	11791800					7559910	7472700		2441180	1562380			955305	1960710		3539220	4878040								1565980	1638080
	1089070	1402530		2885810	2457850		6664060	7757530					2319400	2349810			1373090	1141840		4556510	11176700					7236340	8524120		1579780	1675620			1650600	837606		7118170	3000540								1824440	2396570
	687741	845178		5061200	2420200		8640280	8210230					2012670	2659430			693656	1248890		4547760	3335400					9404080	11233200		1178080	1603240			986264	1292300		2223890	4035570								1488970	1807310
	768792	1114140		2648480	2925160		4659200	8734920					1877230	3028950			635865	891438		5423240	2241940					10173000	7478950		2042820	1964190			1114120	702314		6368710	4393920								2413290	2013960
	975886	957782		7617940	4486980		9631940	10727400					2651230	1683080			1015760	1163350		5105120	4634030					12021500	8437410		1950860	1649620			1302940	806321		5354560	2495190								1930590	2165800
	1053980	1113730		4914050	3924960		9639630						1879740	2029780			909000	1026960		4388610	9902670					9587880	10698300		1315090	1433290			1489180	1125070		2398870	3274900								2226520	1565880
	818565	994707		5263710	3728860		7788330						1612160	1934730			592498	419810		5381590	10447900					9901710	9090380		2324090	1480990			802462	1126070		6535110	7502680								1328280	1966980
	931408	1063090		2711030	3530010		6826000						2470930	1769740			431509	453298		5001060	6717960					9629410	7832840		1609010	2187910			679354	1150310		2662980	4396240								2069490	2642040
	999867	1238830		5685640	8759080		9700410						2491330	3049560			1587250	776990		2296220	7262320					9989020	6813270		1315760	2087570			830938	1142520		4023540	7130250								1631330	1377960
	1089060	1117190		10295500	5657510		10077900						2733630	2673310			891743	379702		3586200	6139620					10653700	10558300		1731500	1591840			906959	789771		3461940	7534900								1864160	1756400
	1170060	1708290		4355680	8540700		11732100						1444720	2213640			777551	714197		5719470	5198650					6991910	5875780		1893850	1578570			750803	1135560		2945550	5436480								1271840	1777580
	1205470	1220090		4670200	7636910		7858180						1721060	2168340			964017	905402		4023600	3864850					9643860	6030390		1803500	1621470			929489	1327840		7782690	2787600								2113770	1825880
	1458610	1353860		6736660	4920860		6996280						2454150	2989960			1011550	1133110		2365820	5935900					6214710	8522580		1417410	1192740			1040360	1089960		6615200	6439210								1417700	1984970
	1364670	1658670		4577440	10739800		8072570						1687660	2029400			1171490	1010900		2649650	9049390					10128800	8685540		1795030	2324450			1025180	1255890		2495370	5204840								1698980	1781010
	930282	1406440		6915280	4109710		6889730						1923300	2549200			1090010	1217140		4260270	3801610					8291740	5608920		1514370	2156570			1252300	855129		4185410	4062770								2383790	2077840
	870416	1181940		2235560	9841110		7365590						2022530	1955520			1033620	1081200		4338280	4528330					7496200	7096590		1317700	1604370			435589	1314460		7113520	7642900								1364380	2442000
	978755	1657100		6864360	4840490		7806000						2367670	1935330			960179	1284730		5759890	3366060					7553150	9222030		1481440	1572940			1159660	1519230		6187760	6028200								1280850	2088240
	1093830	1115060		5904990	3653600		7861150						1955720	2608020			1051600	1460130		5421820	5210260					10159200	8905200		1608040	1615600			871452	811567		6217930	8025180								1934840	1732850
	976809	1072530		2732370	2435830		9157130						1444000	1757960			1019400	1472620		5988290	7597130					12216100	7327990		1360810	1415100			1064740	832206		3255090	4109410								1378600	1886630
	1003200	1185220		4700800	6324800		7884750						2012290	1423930			1053870	1168540		2203540	2756550					2660130	3228250		1475370	713112			1051240	924934		3685560	4543340								1406010	1564790
	916204	821995		5478700	3415190		5903360						1923640	2612920			1149350	961429		2742260	3096590					2798740	4706340		641989	1665920			997854	911136		4543790	6190290								2305690	1775880
	931755	922509		4812680	7266300		7890950						1774620	3322500			1085050	1253120		4621460	2693710					9829100	8676340		2574130	1830520			2012200	952591		6928160	6865470								2020300	1735490
	1467550	1112520		6068390	3796000		6924310						2146010	2744930			816596	2074680		3634370	4460910					6719670	5810940		1561170	2272500			1001960	1034080		3788970	7140300								2576740	1886460
	1631830	1913710		2547080	4607860		6715120						1667090	2857810			1090020	1176500		2206870	2964250					4646680	8326620		1634240	1939320			1221620	1037590		6123220	4385110								1209900	1690010
	1355920	1281990		5616930	2375070		7564560						2669900	2597370			893132	2067180		2966500	7212650					7762270	11104100		1543810	1405380			657271	1056640		9076420	7032850								1509630	2112590
	1228240	1201410		4011400	5235330		8060900						1818000	1381040			778166	1767260		4434530	4453310					3008500	10393700		1354630	2296560			626208	1036810		7891130	2481500								1429400	1978740
	1006280	2064070		3514590	8702500		7840180						2719270	3113930			859730	919185		4250130	2133450					8146910	9714600		1958870	1564580			600909	1361070		10088900	8659240								1654980	2002080
	885078	1063160		4728480	3945800		8306100						2209990	2451140			1063460	1089290		4399400	3424930					8866840	10120500		1907160	1557250			915907	1067020		5480160	8349900								1325250	1839290
	905658	1389140		5415600	7900750		7392830						2916670	2011700			796192	1655520		2473560	3662660					8327720	7366080		1065880	1333140			1065580	1069650		5478920	8428800								1929070	2373040
	673269	978416		7996040	10056800		7045130						1998500	2640150			821042	1128250		2303000	3299760					6776950	9848500		1420100	1761990			625331	1012610		5130700	5278730								1656420	1808180
	664112	1850440		2887690	9275010		7829950						2069370	2073890			898409	1034660		3283360	6453220					8505840	7362950		1661840	1978810			690690	853632		2154120	2932620								1656220	2009780
	633203	1162090		5642320	5919950		8536340						2148750	1899650			712930	1004350		2869720	10505000					9082130	7964040		1660570	1761890			879687	1086200		4868820	4322510								1864520	2268910
	963980	1285210		2457200	4814100		6252270						1856650	2304840			777940	1034500		5661740	8422500					2806600	7021310		1472110	1884550			841322	1339080		2778420	3450830								1403670	2629140
	1165670	967890		4470610	2569680		7011590						2586670	2191550			670050	655195		2690590	7677880					7187500	3730890		1358210	1622800			792284	1224100		4865770	6702480								1080880	1258000
	928319	965363		3137040	7642430		7443810						1772010	2524470			890557	519400		3335530	8019440					7502900	3484100		1478040	1307050			1256200	1057300		6129390	4152920								1393350	1574870
	1627160	1318680		2807800	4706830		6350080						2669370	1907230			1038590	377992		5045850	8735450					8692620	10119200		2365240	1347940			1001950	1148760		3158930	3861890								1923230	1544020
	1257980	1387900		4007920	5068410		5577980						2437120	1867120			747951	739911		4088100	6752720					3009750	3233780		1805370	2004780			1603040	1141450		6567690	6646500								1861220	1990800
	1028880	1241050		4428740	5711310		5734660						1859620	2201910			841377	1152820		6168590	3736940					2690360	3015040		1644740	1897930			1096960	1285960		7148040	5477800								1354210	1830130
	1968100	1345950		3577240	4124120		5896000						2493320	2529720			980095	873932		5308130	5236020					4108330	5944840		1805560	1931690			964597	1035550		2297460	4694530								1323600	2542880
	1208610	1310230		5158130	5460030		7634620						1778980	2218220			2097570	926480		4303150	7696190					9555420	10395200		2156040	1487320			941608	876120		6514850	2791060								1906430	1791140
	1608920	1114190		4983940	9478140		5679120						1374050	1802600			784107	1115980		3851210	8731160					7355180	11891400		1054900	1692730			1096280	893796		3207420	5823640								1587780	1571990
	1145480	1158800		6559580	2487560		7334560						1771980	2648740			756146	1258400		4668300	5554540					10081800	9408610		1571980	1372370			1310580	963005		4699660	4696070								1824300	1505270
	1895230	1490070		4017310	6863120		7984520						2004330	2068440			1740420	1357720		5750340	5002430					9336990	11949100		1747920	1704280			1278910	886705		5832680	6585240								1265470	1525700
	1345560	2097040		2893130	5083240		9473970						1980370	2207310			1042910	858574		2274620	6418690					9606120	9902370		1321590	1443890			887371	994931		5090730	3694250								1592060	1973610
	776188	1162340		4509500	3888030		9045640						1829500	2286120			980417	905935		4780980	3065220					8592250	11774800		1587300	1529800			1317620	1237790		5958080	3748300								1410020	1421860
	1028990	1204750		3310540	7003120		8496880						2033650	2591070			1083180	892425		6001600	3448280					11126100	8411910		2514980	1800470			1059720	1153840		4731690	5048240								1135070	1679970
	1218640	1216900		3089490	3386240		4540320						2721860	2127830			1043240	1256210		4637730	4526610					9587680	10458300		1718600	2138430			960215	637515		6338850	3047800								1421070	1730610
	1119510	1380220		2998450	10910500		9095410						2965180	2020260			865469	1235510		5378520	5157140					7881510	11383800		1684470	1914800			832713	1503860		5609130	3644060								1851080	1738190
	928512	1433790		2312080	4965640		7781500						1511040	2883040			1175000	1470800		6388350	6340660					2725720	7522460		1700240	1456240			780403	1397230		4669960	3401190								1597370	1803330
	1062890	1741330		7278570	7902570		6802960						2035320	2770020			1684740	1112510		2972480	8529430					9332120	3522240		1547490	1793240			795279	516367		6302570	7050620								2040210	1485280
	1118370	1345720		4727900	6393820		7274950						1950210	2199800			1483830	1063550		5041920	8620970					3326660	3548610		1753320	1984540			440613	645741		2952990	6538910								1846060	1553250
	1647650	1125500		2745450	5567330		9293650						1925180	2271340			699456	1025840		5561630	5685690					11147900	9171620		1430530	1505360			1071290	1103660		5019950	2240870								1669250	1974350
	998394	2051480		5149100	5218030		11275100						2011740	2544640			883169	950943		3073260	7673270					7527680	12780600		2199040	2303230			1821700	1409460		8028170	4247590								1607760	1202680
	1065990	1244090		6398520	6928190		12271500						2641960	2017470			759877	985222		3588180	2778830					7434300	11938400		1272420	1852870			656202	578363		9234640	3979430								1469610	2140890
	922963	1167860		6810530	4862480		10016000						2274950	3076740			763970	1251300		4848670	4702070					3053460	8106410		2001910	1780740			835504	1086760		5726980	3917930								1470730	1879180
	1325660	1338050		4701240	5800590		8603180						1469950	1950560			809634	529932		4213400	4581050					7703600	8312640		1445970	1647670			539834	1390620		4846640	4241340								2173060	2146690
	1642930	1008630		8853160	6818290		9632070						1999080	2719760			539973	492287		6528110	7285130					3509880	8764720		1185140	2392000			470860	1043110		8750070	4237890								1641510	1510220
	1005220	1057810		3858560	3649710		11343000						2267280	2084100			636092	1295400		2899140	5271690					8420650	8355500		1621140	2294030			815784	708072		8573000	6237980								2108510	1717690
	1161380	1398910		3939130	6217470		9280990						2259630	2724730			982695	805290		2303040	6742970					3386760	8493500		1440360	1561410			875280	1071920		8756840	6554890								1545550	1253430
	1158400	1280120		6880620	8523820		11017500						2547820	2316940			1555860	929776		2279880	6644240					2670160	9333370		1588740	1642340			927147	626060		3300980	5060510								1836920	1880920
	1027420	976376		5294770	4190940		7849640						2527930	3358180			1597430	1217230		4646510	7874490					9739750	11405100		1526840	1561960			737187	665622		5356740	4045940								2481980	2408230
	1190450	1198280		4299560	6271500		4840480						2817410	2204810			960800	1049120		2574070	6107560					11120600	8544420		1551680	907944			1498040	1161600		6212860	9067940								1538360	2136550
	411400	1299000		2436600	3000470		7472200						3037570	1561330			1661180	2004140		4949080	7872240					6002140	4479760		1948930	1578000			1093590	1277090		6878480	5286940								1530860	2011180
	734218	1372380		3420830	7952470		9040580						1564540	2378340			691172	1091020		4458530	8311040					2659790	7953810		1400840	1489660			888384	1509540		2336750	4959040								1432930	1992590
	929901	1436980		2994640	6918100		8149400						2326260	2818690			742829	2083630		5437440	9201500					11547800	6366960		1926990	1511990			1148470	931783		4978180	2981580								1878830	1788630
	673062	1081430		2653560	3843100		9355620						1669800	1996410			585756	1224530		5720090	10567600					2806050	3118250		1544090	1655450			1027140	955941		7854260	5043960								1653600	1750050
	1023830	1025850		4405460	6644030		8647040						1940490	2034980			841282	983792		3755520	6277570					5421990	3513070		1212340	1809230			1005330	988302		9258560	6239870								1758000	1639630
	952758	1473090		5822040	4003160		4094390						1668810	2260000			927620	791503		4951120	5327700					7985740	5572110		1854230	1940550			993718	1029240		6122930	5234570								1609220	1757870
	1335200	1657050		6825760	9480720		6439740						2262910	2581140			768454	1016960		3541140	4393630					8717220	9659670		1531660	2072970			1077730	1089780		2826620	4681590								1506130	1768860
	990653	1663360		6287460	3397270		8845890						2289470	1315500			881203	895339		7241810	6665340					10124700	8704190		1734330	1668490			1020600	907214		6338700	5432280								1803740	1407470
	893508	1300750		2718720	6850120		9912610						2151940	2202800			882761	1077800		4612890	6528820					8159580	8902950		1931390	1724880			1452230	1170240		4854330	2846640								2425660	1865550
	1163310	1995020		2633480	7976750		8298400						1918060	2818120			868943	1165460		6959720	4000180					9260860	3215000		1519460	1785300			683904	716153		4610200	3629850								1088440	1448360
	1156980	569766		4660960	3168950		8484340						2003200	2643510			838848	1697240		5983700	6416870					8767860	7006720		2297810	1972410			776409	614251		7212600	3400200								1763070	2011800
	983215	613872		2646160	5428300		7974930						2888150	3019160			783032	1581730		3728360	7256060					9835310	3078170		414594	819539			768927	911248		6381260	7123850								1134690	1661580
	964727	723210		2762240	5047100		7616280						2183270	2397920			708689	982429		7185870	7586460					3191770	6828300		1559260	1907180			813159	1287260		4099210	8068200								1413940	2596350
	1324570	684153		8568870	2366350		8864210						1730850	2911330			818006	1076940		3296800	4324970					9823960	6444630		1273860	2261990			1214980	1428370		2430840	3979940								1571640	1526730
	1063180	1522900		4122930	4893570		7400780						2240600	2488400			976669	1162780		4500610	6248360					2665560	5180700		2026100	1828450			889002	1039230		4986750	5391880								2515590	2016300
	1202670	1544030		4630860	5163320		9234410						2203060	3102150			681841	1185850		5507580	5088220					3435380	3284510		2288310	1490320			684555	1348620		2359400	5520840								1350540	1836390
	1262890	1091630		5038190	3263660		9128840						1835720	2561660			869149	2043970		4679760	2614430					9662510	7869110		1693720	1445850			600912	1342420		5380240	4179150								1548620	1770960
	1227640	1090890		4709780	3023750		7184000						2147730	2470340			1094220	934636		5119280	8060400					7198610	6295690		1649900	1567520			911648	1018220		6747030	2652190								1362650	1957690
	917940	1093800		5826890	3835440		7347060						1662310	3195240			935374	1216720		5901800	6716760					3322690	7956450		1666090	1387820			1205200	1199600		8515930	3810090								1972720	2151170
	1150390	1018060		5366550	3098800		8864390						2230310	2402500			1080760	1204850		4040480	5083410					7660630	7547920		2493560	1911980			920267	1163760		3442530	7453080								1345000	1607790
	1251120	1191960		6343050	2391890		5898290						1990180	2212310			1002100	1281390		4392240	4031670					9015590	7912340		1082140	1712800			810197	1225400		2235450	6502670								1786690	1666950
	1185820	1106840		4554460	2772570		8242790						2890710	2891680			827126	1359460		4597400	7846030					2835930	7198330		1905710	1495150			917306	1118180		3800560	6188360								1374730	1576060
	1069730	1003780		6580350	4731380		9381200						1270070	1751620			943974	1027420		4901450	2486590					7590000	11282800		1476460	1888350			939814	1330520		4807890	5472320								1787680	2048480
	937817	1319320		6084380	7453010		5516200						2266080	2110010			1046220	966347		4795510	9523150					9147780	9445310		1644210	1597890			1064970	1088360		3520210	3552080								1633690	1447900
	1053210	998931		7285140	3280380		6176570						1968050	2211460			823194	1222010		5597180	10560700					3937230	11583300		1847840	1613410			1055240	1214130		7750540	6848100								1650380	1628070
	1124530	1394160		4330030	5728520		7467560						1134220	2799290			981583	874169		5041590	4246860					7188930	7409740		1877100	1451300			842950	952065		3706010	5176380								1504790	1745900
	1143770	1322170		2737250	3017160		5478460						1710040	2489790			725628	996145		5136990	5407020					9904730	6863870		1283860	2147940			928340	927905		6505100	5182640								1701950	2070750
	924846	1399390		3837710	3059480		8450920						2523760	2001280			775518	1143330		5634270	7516240					8718450	9400700		1709620	2147100			565479	1244240		7136530	7357060								1531890	1737550
	1761240	1388100		7618210	3945860		7589640						1832330	2827560			960476	1427820		4974820	6982200					10722100	8947140		1147260	1884440			2094180	865778		5117690	4686170								1580180	1460530
	1070280	1157620		5885640	3181170		7613600						1970350	2718190			811739	907138		2781930	8407760					6748980	11096300		1641760	1693550			845558	1368450		3030540	8533730								1576650	1568110
	1150170	1138770		7969150	2347070		6237640						1503410	2628570			815139	1131400		4161930	4519530					9550640	8408380		1942220	2222460			916010	1215580		9078820	4790680								1224420	2007400
	1151580	626950		7525560	3781560		8940720						2757340	2705390			882472	769073		2450250	3292260					6236130	10001300		1570540	1932630			733751	855905		7902850	2335830								1563150	2182340
	1948230	666256		2808790	4708060		6802910						2801790	2660680			794151	705041		4164380	5276570					8049530	9674480		1601230	1593620			1095550	1183420		2829550	4017660								1350500	1535800
	1628660	1319940		3479240	8090620		9556640						1588590	2411830			1132500	1811030		2270510	4279170					2969370	7040940		1659870	1395570			975595	953265		2350880	5114550								1578630	2570480
	1266060	1306300		7226290	2360230		9427550						1657310	2368520			806084	1019690		3187870	7905280					8986170	3993460		1664140	1728970			882087	897640		5333720	6036740								1452570	2296000
	1106650	984180		2379240	10935800		5749200						1862130	1786030			744026	1073520		4190100	9561630					12214900	12921600		1740850	909507			1190340	926143		5745020	3347360								1606020	1561380
	1088880	583860		4933060	3000840		8294900						2399720	3200360			862149	1014220		2569490	4836560					5866530	8699820		1453190	1720240			1035140	813868		4826850	5242400								1812240	1347920
	1070280	637177		5617240	7991710		11100600						2152660	2307630			815657	994355		3521370	7400610					7982180	9172600		1318220	1913380			1013960	594969		5667880									1916980	1647570
	1055420	1008560		4346700	2686440		6235190						2526410	2335310			883948	1230670		2952470	4411610					8830550	6713000		2108750	2297130			1062110	951557		5286160									1344310	1633150
	1147630	1036050		3014230	6193260		9599370						1618310	2683650			886546	1006110		4622050	2799020					9901600	5104670		1711560	1620830			941753	969162		2113440									1804390	1496660
	1012040	1352770		4028860	3964080		9227470						1755750	2800490			873165	1125410		2953670	2957440					5531160	5733310		2276280	2426260			477218	796472		5129130									1551260	1632190
	2019220	1217200		6176460	3981070		7750930						2052420	2267030			892617	1000750		2425450	2394660					7442900	2727660		2430000	1851100			879634	760305		2400660									1887730	1776080
	1246460	908991		2353780	6341450		6715610						2697110	1756860			755235	924432		6631540	6307440					9032300	2824780		1477910	2463300			1024870	1002780		4234070									1987460	1996260
	1303300	1140030		5746470	10604100		6917380						2067940	2224910			1006920	845088		3683640	3614800					7890190	7055530		2623760	2034070			1129450	1060210		3631640									1671440	1745040
	1889320	1601940		3697170	9637220		6123840						2375570	1785820			877175	1184180		3289550	3267800					4786140	3757960		1497600	1809830			935347	1104700		6301400									1387850	1331780
	1227160	1279830		2940250	7933140		9620780						1933480	1913990			721940	295623		4157150	3511360					2832920	9232710		1504680	1368320			854394	877600		2725290									1352700	2593950
	1172140	1027610		2630870	4704670		7374880						2574810	2272390			831172	844778		5858660	6486270					5678370	9924640		1583400	771959			901460	703113		2119310									1898080	1746340
	1119710	1090100		2215490	10962400		4537410						2856560	1933980			487229	1012070		6619960	6783190					10153700	7841330		1809600	2038290			1094270	1376550		2750190									1386490	1467490
	1122470	1330810		5360300	3704060		7241620						2112620	2762430			585774	856060		5296660	8507800					8254980	9341520		1301280	1556780			904851	904308		3263590									1445970	1506180
	1245060	1709690		7930230	6730570		4958490						1796510	2438720			719614	790769		4198800	4401700					6743920	9967850		607797	2007510			783688	928966		6553530									1729140	1848080
	1278850	1243370		6514690	8876510		6107080						2333250	2457080			793064	1111610		3199400	9928370					10259400	13699700		1466020	1120890			1053640	872349		6845600									1966670	1467910
	1045400	1458610		6297090	3515680		6762320						1755410	2442070			785369	1212750		2657820	5309300					2804980	7936460		1520650	1481380			1804480	1011980		5092270									1466610	1588580
	1083090	1599030		5755560	6541130		6669740						2365100	2364190			952800	955663		4207280	8245330					5153790	4730040		1425660	1452590			796536	986650		7212760									2241940	1788070
	1539540	1511980		6244100	4900620		9426500						2079490	2312710			1052310	1086050		5721830	3100740					3187320	9797070		1923030	1646460			1206960	1077200		7794230									1410680	1410410
	1379610	1302930		2800280	4690090		6492660						2097110	2939150			755543	1107040		4068410	6977570					2784760	2923330		1490830	1458430			987953	995156		4221640									1312270	1403800
	1137310	1520520		4885360	7008860		9039310						1365770	2353920			1361670	1133030		6863080	5929010					8643950	4185610		1438080	2008280			1209980	1366690		5550590									1394400	1529970
	1038370	1613850		5603690	3494280		5933710						1762080	2606350			942505	1032430		3257450	7933980					8115990	4239120		935537	1872080			1153920	1215780		2339660									1878490	1395120
	1006950	1475940		5521040	3804170		7903510						2860660	2594040			1093710	1255910		5543900	9258850					4862060	10824700		1192480	2005250			1057100	817306		4364750									2188170	1866170
	1042680	1441600		3431830	6964680		9545810						973894	2433560			822327	1234090		4457940	4037920					7555460	7581220		2457300	1562860			927140	870253		2403220									1647880	1618280
	967653	1731200		4814700	6202310		9443220						1406390	2231610			929001	1010310		5471440	3508880					6421810	9242580		1480900	1660330			1854600	1357480		7126410									1343130	1606370
	1077330	1226600		5391990	4223580		7986660						2472720	2355670			1121350	1613320		4272930	4085380					7187840	8428430		1521330	1869230			1108100	559259		6388110									1502120	1587190
	1004350	936843		5965040	4679340		9132290						1575410	2568840			959396	1263860		5753560	7418520					5851910	2687270		1438670	1644340			988069	811023		4293600									1578920	1459320
	1043840	1299820		7344210	2651730		8956240						2162880	2176220			1146990	1224570		5805520	4116090					7994590	9499280		1416210	1391270			853101	942029		3580610									1589040	2261810
	1080700	1245160		6145970	5808280		8302560						2561540	2136200			991655	1091610		4233700	6939580					8687770	7796340		1553580	1737160			981921	1200150		5117460									1380600	674934
	1675480	1118050		7034470	9760490		8652620						2289160	2205280			1215340	1653350		3960980	6697350					7808260	3590470		1904570	1745550			938596	959926		7053800									1608430	2267060
	1438680	1770640		6518160	6660300		8445790						2314190	2218760			973013	930318		5208360	6438190					3224060	10595900		1682380	2054080			1027280	1074600		2491840									2223650	1972580
	1498150	1163810		4272840	5160980		14205500						2871390	2332750			1712580	1058720		4432020	2400810					3024610	11131300		1272100	1618660			966455	996045		6381830									1546910	841863
	1127930	1220300		2364420	2734930		8326680						2236710	1561820			921824	1377230		3544220	3804420					3119940	8395600		1399170	1631030			842083	701122		4776220									1954540	1605830
	1178440	1182240		4963240	4953680		7888200						1996140	2098610			661364	1321440		2281640	7480360					7368890	11798300		1892760	752447			1084840	386659		3322330									1704070	1503730
	1388580	1271290		3879880	3994450		11506200						1840550	2367320			577822	1065720		4058380	4693200					9808810	2686980		1511090	1584610			2011720	1326640		7472460									1747300	1618410
	960199	1208360		5111860	10729200		7158670						1559500	2300410			448755	1169000		3708450	4953210					7278830	10010200		2174730	1557220			1234140	1260710		6770910									1385380	1749460
	1046160	1177990		6370100	8072940		5133470						1969380	2220550			1385780	1913360		3789570	4242390					7722530	9086400		1632800	1922550			933758	808664		6103990									1255960	1525190
	994360	1356290		4024420	5876990		7125840						2161480	2186080			956826	943935		4049440	2351740					7767160	9113480		1625960	1612450			805790	940065		4256240									2044960	1588120
	576276	1360770		6810680	2616660		4633120						2037380	1588960			1702800	1119280		2181200	5249460					7987840	13984600		1872060	1341080			1036590	934279		6470180									1387000	1409070
	1065050	1493680		2791980	9318040		6894960						2481440	2691550			886625	919891		4237980	9079640					8434170	13370900		400991	2004810			799208	1013480		4824020									1681570	1952560
	909615	1226350		4402190	4005150		5916360						2254640	2321390			751647	988754		5456980	2834000					6147530	3980110		1735130	1744350			819048	1063850		6374090									1458100	2000870
	887975	1114650		6749110	4980990		6202690						1832440	1986500			1143810	1072570		4169940	3260080					3031230	5266010		1521090	2534480			920259	1069070		5954160									2490080	1879640
	742747	1218710		5115280	5865400		6007130						2775940	2712010			781720	1132380		6072610	7130000					8114180	11356000		1838770	1888450			1004360	1269280		6394350									1536730	1753030
	956241	1657150		3646230	8038640		6606810						1827670	1855040			676447	891244		3690960	8415130					5172360	9026350		2198650	1753290			893247	857932		4638560									1417820	1698640
	955936	1535820		4055820	3995020		4680300						2019890	2240010			948540	890905		2580210	4308850					8602210	8123780		1421120	1395180			1219650	891646		6513650									1435820	1564180
	920173	1512910		4546820	7922070		7922590						2430970	2853140			1765900	840716		4370920	7269700					2963170	12505700		1798340	1804710			1205480	1316250		4900420									1478030	1933660
	782010	1178500		3015530	6857320		7627310						1782370	2974230			1137520	1096940		5745190	7929340					2919450	10506400		1710610	1711990			937341	1408350		2104020									1283980	2063520
	997956	1334550		4153910	7534240		5037330						1992940	3364820			1046310	932639		4128090	7207600					6973110	7227380		1698360	1991360			989889	564284		2641370									1597880	1492040
	1079710	1198740		3668740	4933580		7587270						1577600	2276510			1187650	1110460		4852290	6980320					7533800	6797360		1434220	1846260			816127	1178690		5724000									1398300	1614640
	1215720	986588		5997360	4238340		6822150						625126	1500820			973225	1043430		3983390	2821290					6891520	10119700		1788820	2478520			810191	814196		3905640									1587020	1865550
	1074160	1214600		3458300	5017810		6237410						1819470	2091920			857111	1169900		3412210	4455490					7245200	8612750		1823140	2056820			821408	721283		4238200									1633570	1918210
	1033920	1066180		4429230	4143780		10014300						1665950	1937890			1166860	910062		7013600	3015060					6676700	7322400		1999730	1689660			905426	895300		7784980									2265380	2120200
	1586440	1842510		5472850	4182410		9014420						1841480	1575470			967874	798717		3482120	6926000					2862630	6668190		2002390	1900180			862892	986098		6482700									2141550	1547140
	1229620	1457290		5653240	4104570		6275410						1914550	1909330			1305470	848107		4939370	5711160					6617720	3573930		1521220	1728340			948549	1003480		2267860									1830720	1709400
	1166280	1382840		3937310	2903530		7936680						2652430	3379080			978955	1058780		7049770	3196420					5875420	8409710		1738290	2007560			1044000	950160		6252040									1752330	1717880
	975210	1404010		5721430	6718340		8229610						1938190	2305460			919196	743515		6222890	7721020					7444250	9587980		1431860	1883610			1020330	1619210		8065550									1522380	1853230
	823783	1335470		4650700	7795450		5268730						1526710	1148130			904512	1292630		5679720	3968940					8094550	9422560		1310900	2156340			1157540	1207500		3160580									2238940	1467760
	868656	1080360		2506470	4516450		6531150						2221740	2419260			830208	1288740		4329170	7741500					9385480	2826130		1758690	2150600			980430	1357900		7950180									1420720	1893250
	1101370	1370400		2770310	2425960								2200450	1867860			769781	969158		6324270	6176140					8592920	4051170		1689760	2013140			1184570	842330		6892160									1828030	1743130
	999644	1277620		5259770	5893110								2655040	2938070			1663920	1052710		3996590	3677940					12223800	2751750		2132220	1711950			951617	965949		5295280									1935000	1670960
	1302320	1032500		2722090	4634120								2654610	2446560			808741	1485940		4475410	2279460					8407610	7908430		1453390	1865760			1054070	1204150		5888280									1841790	1625990
	1149060	1136410		4391560	4949020								2770540	2364960			696734	971282		4759630	7864180					9023700	4141010		2306420	1737000			972789	702428		2591220									1425250	2147680
	1233060	1084690		6634480	6948460								1848040	2433620			571393	1510110		2246710	3495890					13457700	5439120		1879090	1632690			804324	861655		7125080									1491390	1746120
	1044860	1437220		2941050	8102650								1892760	1346420			1569590	1182320		4883120	2991490					9218980	8969590		1531330	2248650			793802	1231170		5648540									1688400	1592680
	1232480	1177270		3165900	7176990								1516800	2230730			930697	747709		3683470	3526650					9307110	11008900		1476570	1822350			609906	891548		5833330									1383720	1823830
	1229380	1057030		4419790	6949500								2107440	2462200			697109	1104160		2587040	7957100					8823870	3307210		1438070	1527590			1939160	1012910		6399550									1390980	1754800
	1461600	1324800		3109250	5956620								2615560	2283340			613861	1164850		3656290	8581410					8248460	8590840		1742010	1812840			858881	906473		7123000									1980040	1722880
	847292	1244170		3363000	6701010								1483430	2557090			1000390	1470610		3654420	4371850					2691610	9512910		1581650	1659170			1054940	882799		2621740									1373250	1282240
	1040060	1293100		4025620	5967630								1779400	1468600			1353360	949384		5930220	2112570					10953100	4767020		1516180	1735290			972116	881355		2948840									2222890	1795370
	1004770	1085510		2452770	10379800								951012	2712330			1060210	1100740		2675590	7510380					8796740	7341540		1378760	1841380			976584	727628		4442820									1662420	2220670
	979225	908439		4528640	9149030								1175850	2100460			980729	1912570		3905010	7075400					8728860	7398330		1331880	2017910			884947	683305		4954550									2172890	2518670
	1029660	1262820		4105870	6385550								2330290	2079080			1140830	857934		3069470	6468680					8460150	9342980		1870780	2288300			1243740	974890		3661140									1822450	1629390
	1074940	1165290		2806440	2770180								1550210	2112960			1234730	928386		4665220	3101830					8837800	10450600		2176700	1654230			1281450	1001450		4238410									1870460	1460430
	1056890	1025250		2808100	3264180								2339220	2228160			1046350	961884		3536390	5894460					4677410	2763570		1717630	1963200			953555	1237420		3116190									1438180	1656950
	1115260	2133530		6844270	5661720								1559120	2048370			895992	911642		2713220	7840840					12926300	9948400		1490170	1947400			1212050	1007380		4819880									1451710	1520000
	1113020	1100070		2743270	4962750								1667060	1741920			982665	1028690		5385310	6452640					8263960	10610600		1955370	1961910			1128420	1133110		5723510									1760848	2531110
	1698530	1203900		6180590	6501270								2652240	2863730			982945	1096770		3798110	2752900					2824620	5541410		1859800	2414510			779320	1448430		5568730									1298380	1481320
	1591330	1754210		2960490	7461050								1283880	1727980			809133	1065960		5353230	2365970					12571200	8727540		1781450	2133130			945645	745821		5785980									1982850	2043320
	1188350	1150140		4300600	7204350								2108080	2220310			1113330	1772150		5013350	3425130					12152400	2823030		1496660	2115290			986567	1244350		2694530									877831	2084090
	1985750	1466380		8693250	3421900								1656150	2282950			1041130	878789		2205960	4205490					9425530	2709390		2641210	2351850			1143960	1396650		7139500									1141820	1914930
	999573	1001070		4334860	6648820								1879310	2005450			905693	1168770		2108800	4341410					8134870	5196240		1543540	1865590			1361950	1455300		7645510									1986810	1615470
	1198940	1089510		3643130	6199790								2077130	2038070			770424	890997		5713250	4500090					9080930	10586500		1037080	1727410			1113360	1033690		5646740									1500160	1393760
	1073240	1833780		3080640	3425250								2193290	2424820			682007	1005790		5194190	8227710					7775800	10426200		1288080	1518960			1312840	1740600		6923170									1422020	1608290
	1166250	1423750		2907180	4915540								1541280	3135930			681443	580283		2185980	5763880					8064570	7763410		1337840	1811120			978487	311468		4645620									1561700	1774980
	992328	512769		7703170	9753170								2122600	2379440			1102420	401345		3590110	4710160					9608170	3261740		1920990	2092780			959855	336948		6243100									1976900	2240880
	1157240	600669		5098700	3084000								2029380	2094980			456789	1720240		3167210	3220160					7541810	6662140		750748	2002280			1297810	1120590		4184190									1257350	1527940
	2194760	1331400		4697000	5606510								2149830	1793610			371411	1319000		6374430	5289890					6686360			1718930	1539980			1062890	1015560		6295850									2096320	2110560
	947566	1177720		6107420	3853960								2235850	2661000			1569560	1399510		8071360	4187690					7420640			1925010	2346900			1033210	946585		7403010									1816820	1596240
	1096050	1562660		7064440	3204960								1900200	2482720			909952	903376		5644580	8360930					7477100			1020380	2007310			1097310	600369		5568180									2061460	1736190
	1285670	1394980		4537070	3178500								1899000	2268910			1167260	1134260		7190390	6033160					7776710			1471530	2206640			1312690	891347		8574120									1510550	2192510
	1265010	1349260		5689680	2761800								2148190	2301330			1044820	1226920		6532880	4698840					8286050			1419090	2010460			1106420	553608		2527160									2407100	1759320
	900877	1311620		2731370	6830600								2302020	2305380			976074	1114020		3148920	3590690					3230580			1476320	1767370			932633	678825		3053860									1949850	1604840
	1004290	1302300		7335380	7595860								2076050	2166360			1231680	1102990		4931200	6546920					7559910			1487080	2072920			1225470	1003440		5215220									2061940	1478800
	753704	1521030		5924570	5702420								2078160	1750020			1184450	988590		2923150	6575430					3107280			1314000	1743720			1033230	963591		3575800									1559050	1884840
	1056870	1511630		5676030	9396520								2436950	2119920			571531	1169730		3894750	4004620					7836340			1449490	1415010			1249770	1255490		7421230									2481380	1720400
	1290400	1352580		7371180	3113910								1735200	2336510			761730	450554		3870770	3713360					7744450			1815680	1961410			963346	1036180		2837470									1645490	1605980
	1307170	1557760		5137760	5132440								2090980	2425740			731441	477772		3264410	6771570					11381000			1840250	1726100			1117750	1054890		3149960									1828980	1415410
	1569650	1264440		2639330	6824590								3435260	2039220			699610	592718		5333490	6492560					9654940			1473880	1735510			590470	1207320		6677550									1577550	1567210
	1225970	1645700		3226780	3077430								2188350	3406390			687731	712425		2127730	4376940					6756320			1588270	1462640			2018220	1261880		4115200									1583490	1735840
	1206250	1615830		4979520	10430600								1655780	2262720			692212	1164980		3120350	4216440					6109720			1794110	1941930			1030400	1498430		5746440									1512360	2002350
	1099780	1502890		6534520	9266440								1716510	1947960			825355	1191240		2461800	2452330					6483740			1662060	2125100			925849	1004140		5407070									1394570	1175460
	999047	1920080		5928650	10598600								3127430	3102110			914658	876357		4481780	6956590					8326110			1510530	1930900			971609	959618		6251150									1301720	1610680
	1111900	1875610		4791220	10668100								1063720	2238060			867057	1209730		2503760	5303110					8456180			1502170	2122250			1373180	937715		7340230									2087790	1671390
	869449	1938140		5163000	2983940								1803880	2037010			986400	920006		5501070	3388430					3040280			1558830	1422570			913975	1006780		3063910									1517350	1900430
	784940	1430230		6110800	3402500								2099980	1978770			1087260	1218640		2982960	6145770					9559130			1879860	1823960			984936	1114290		6201480									1569460	1740490
	1335160	2099700		3671700	10923700								2738260	1683770			777010	809537		5188310	8267230					2956060			1854140	1559840			1190700	1337490		5501400									1475410	1684410
	1039730	1300490		2764750	4077820								2075520	2385300			826652	799857		4073160	6843360					9408180			1505170	1925710			1370200	1261610		10492700									1260930	1580450
	905577	1237460		6641660	3705860								1901980	2548640			975329	1231330		5064660	7756190					9033160			1709330	2495210			1434200	966515		6683640									1757060	1541040
	1043720	1398760		5668660	2390580								2498180	1943230			954229	852522		4774910	4955980					5953540			1789260	1717140			848068	1113440		7394110									2138280	2067130
	1349890	1714790		2820050	9037220								2590130	2341160			782815	2091930		2695060	3220860					6454330			1384110	1579760			934477	1164790		2662410									1057490	1021250
	790102	1346500		4619960	6505050								1603840	2564050			591651	987273		2102230	3369230					2918200			1814040	1557340			1974360	1044770		4372160									526256	1779140
	781859	1358900		7627860	9504060								2093480	2582360			420262	1047850		2164930	6087100					7720460			1892110	1379130			1012400	1072700		5548500									1567080	1066950
	1731020	1447270		6162630	6471760								1789120	2414100			1358120	1161280		2111060	2240000					7159800			2139330	1626640			998589	1058920		5330720									1528470	1640590
	1339090	1558960		3725160	3681400								2330530	2591920			930668	1222650		3801500	7188790					2989800			1417230	1872150			883514	1243730		2248330									1307870	1490200
	1178420	1881030		5622300	11353100								2092510	2424220			2016630	1020190		3502800	4782020					7081410			2042690	1919000			1189990	920836		2927580									1437290	1296320
	1149900	1149120		7370610	3023020								2717730	2215310			1872770	1910590		5436170	5946160					5493370			1649960	1764150			995283	1879980		8026250									2090390	1200360
	1243200	1446190		4958090	7795660								1987990	2411340			812971	1246300		4634870	2636690					6809760			1624500	2064680			893997	1114220		7442220									1675780	1433940
	1604670	1298930		2612430	3461000								3287950	2236850			1795570	1133960		2233130	3968290					3109460			1665310	2085430			1003920	1481500		3486310									1692600	1674010
	1472210	1200610		3273300	6360030								1458900	2312750			878229	1196220		3090980	5334200					8752950			1850280	1491910			1234870	1180670		2845430									1623060	1526610
	1514130	1192020		7206640	3587580								1704000	2158880			698863	1146140		5154850	8083840					2677230			1389130	1930130			803951	1009930		3695250									1680390	1605840
	1530080	1799500		5213970	5071220								1957230	2048540			688334	973371		3683940	6060120					7275150			2002970	1785840			777372	972109		2408140									2607190	1514410
	1143780	1739880		3385790	4115600								1770780	1838030			498324	1180920		8032420	5121780					8440920			613799	1735950			835987	951207		3906840									1464650	2164380
	2106500	1465840		4698850	6173990								1979000	2729430			844127	1089960		2350070	7090990					6774670			2514080	1890900			912615	966414		4274620									2419810	1846500
	1301010	1277150		3210940	2581940								1601360	1429020			919870	1233700		3836520	6205910					7556880			1472200	1332080			589617	970719		2331900									1357650	1638830
	1067680	1229150		7990000	5564130								2214780	2569480			724868	1042390		3114390	2762020					7781530			1424670	1467240			1035950	611275		4136170									2068440	1510300
	715939	1120090		3155640	6476310								1916250	2715990			358272	940581		6301300	5638820					6512550			1491960	1745610			1013640	1691050		5181460									1341870	1313900
	1057120	1054900		6281000	7002860								2004190	1932140			369228	944107		2289270	7895200					8062560			2109380	1153180			929057	1253120		4357950									1731500	1040360
	1499310	795222		4790190	4581180								1684340	2973750			453875	1120070		3290480	5016100					8017970			1268710	1598330			895833	1219900		7951690									1525280	1564550
	693155	1010940		2773860	2556560								1308860	2092750			1212440	1462250		4023900	3265180					7912470			2149370	1661520			1584990	818004		3716560									1371080	1519570
	540913	1652580		6981670	5445110								2382640	1915790			1061020	728313		2305520	7985220					9833580			2032850	1753100			1008470	1154460		3082020									1793480	1593370
	1088820	2052420		6537020	3640300								1541520	2935480			1002020	644484		4285170	6010800					8238820			1644930	1659570			1558250	671440		4449360									1856800	2610140
	984760	1541540		6449420	2505760								1932120	2480310			1268050	867702		5694170	7083170					6976180			1378340	1757170			1095020	1171770		2157710									1748510	2193830
	947055	1387580		7866080	2673890								2755790	2416570			779702	941031		6019750	2805560					7843390			1593260	2005750			1163160	1221630		7211950									1308380	1668840
	1192700	1285080		7329420	2625390								2281630	2512440			489022	962802		4661250	2956570					7796740			1602920	1875400			768265	1050050		7386810									1527580	2415170
	1110770	1123010		6184900	4966210								694765	2273190			356310	1228780		5159620	4754810					9555680			1400900	1421260			821490	1021100		2165660									2475930	1637450
	1578910	1317040		7075980	5407500								2054010	1505310			882602	1005970		2322970	4081630					8055110			1514690	1225060			875080	1120760		7173480									2286740	1166140
	1901340	1566460		3951680	4961360								2940040	1887850			817433	1027870		3413590	5741990					4102270			1679000	1460800			800490	1005470		5564260									1246060	1430210
	783971	1704780		6126430	3456830								1795220	2380820			772491	1100390		5806250	4663750					7500650			1441550	1485580			990139	1602980		5892160									2093220	1928240
	2135810	1128920		4724420	6335720								1636400	2339420			1074560	1528850		3239720	2410050					6091840			1344400	2073300			808689	833214		9317350									1601730	1564900
	1314330	999876		3175400	4180300								1745900	2918310			2041810	747253		5764330	4069790					3028690			2195490	1998280			958724	1269190		2985190									1503600	1736080
	902003	1663240		3168760	2698990								1692180	2456200			946452	613529		5016720	2861630					6261400			1288980	1668540			913742	1051620		5988470									334379	1700290
	997244	1580600		3818830	8131820								1848230	2145870			834931	1182300		6828420	4605960					3960840			1466490	1575910			867886	1174140		4956420									2085710	1723630
	2097430	1109420		6152090	2896330								2032130	2765340			1325370	1116400		5386000	4428250					8843720			1241070	2352950			1085770	986160		5050820									1774490	1598900
	930479	1553830		4809580	7184650								1966210	2000270			1062610	1090930		3820760	8308040					6816450			2273170	1765800			1101410	1089910		6388970									1612410	1930260
	1384870	1230490		5072000	2523620								2046860	2212620			954342	801694		5489700	7576540					8580440			1409290	2114290			1238510	755215		5208140									1697510	1576280
	1077700	1206960		5774760	2398950								3427340	2002820			943229	1266200		3169670	3243180								1987560	1366040			2082140	1623870		5159100									1672310	1295550
	1107010	1453640		3316290	3158630								1898640	2176840			1039780	950557		3150080	6153400								1362490	1182600			979644	1933500		5964240									1485840	2574680
	1030910	1425480		8340050	5577380								1880700	2027170			884138	908974		3672930	2862280								1407320	1453560			1474110	1025610		6053070									1538800	2409940
	915065	1232360		2524780	4290910								1873470	2472910			651415	1226940		5788260	6142370								1521080	1745320			1785260	1070020		3360350									2158680	1881900
	1096290	1335520		2738870	3117960								2026340	2032470			847406	1059080		3519260	5438640								1718690	2320260			1007920	1024120		5459140									1683240	1917780
	989188	1860390		4932900	8133470								2123290	2910830			838317	1153430		2435340	4662960								1234280	1707280			1154310	951196		7409260									2005560	2250180
	1079080	1417070		7397750	6983690								2789570	1798600			606967	791412		3893030	2568970								2015750	1670120			973357	1318830		3703190									1352140	1667970
	1290100	1136800		6622980	6370660								1838950	1963780			760178	1025080		3867440	4424930								1868450	1861120			962456	1681890		3967020									2054190	1647580
	1327970	1622490		7394870	2880090								2210460	2144850			720545	1374580		4841950	2194040								1754570	1558550			1073800	1285630		5513480									1874580	1651070
	1492790	1105510		7382380	3926490								1996490	2414680			1106590	903226		2628440	2405680								1258480	1918960			814099	1060580		7374120									1503310	2290260
	1156630	1344850		2972470	8360260								2426420	2322290			818532	609450		5109000	4511490								1627760	1683980			1178870	1100160		6030810									1915850	1934620
	767115	974458		3046690	3705680								1662220	3397600			976354	412713		4431590	4631990								1517560	1621050			442370	978961		4090070									1453460	1614680
	887139	1038460		4937430	6503780								2145410	2116150			1908120	308967		2295330	6470640								1746830	2184950			752279	851111		5519780									2401170	2108420
	1039580	1204970		3947920	4072860								2000220	3254620			1732550	487478		2648890	6885540								1497660	2593610			540415	1989660		3638530									1975780	1696340
	926741	1386670		2460220	5642340								1648830	2393150			680939	544474		2367190	5936890								1945760	2213340			1354080	585247		3618910									828313	821665
	891680	1156050		3169140	5432380								2169560	2564710			1062000	882843		5010450	7264650								2140000	1558880			1174030	556158		5733140									1572320	2325650
	1613940	1257280		2539000	5018220								1999260	2018500			360675	1652260		6067380	7152070								1836570	1458420			1291310	2075020		7358350									833402	2096620
	2003090	1239900		5044770	7258090								2809710	2128820			1341310	1227340		3455790	6822520								1392680	2357970			1242940	1152610		7853170									1075860	2072860
	1021800	1296820		2576790	4674800								2331730	2522090			1164170	1183700		3734640	5990600								1867190	1849310			599019	1399920		5796420									1451830	1656050
	1064150	1948310		4176120	5309690								2637210	2832520			882720	1109000		3416200	4487620								1387870	1298580			852022	857894		4837190									2014980	2203920
	1807210	1236400		3413390	8555470								2282200	1851240			1395930	1282490		4170720	2202540								1477260	1326460			2002600	1746020		5910520									1520430	2143540
	1595730	1616920		2544920	9106550								2441130	1723740			861758	1082340		5278920	4075480								404750	1479950			1030210	921813		3136720									1714880	1713540
	1246210	1623530		2459040	4179430								2218290	2910970			567968	1334400		6278610	6160700								1817510	1688820			1679030	699118		2207840									1232500	1701170
	1126920	1594500		3470130	8288960								1344160	1713160			1005100	784309		3301460	2724200								2264500	1531240			1111360	969142		2921260									1722890	2065860
	1532450	1488810		4107450	3554740								2117070	2068600			353030	821115		6982990	2342200								1108280	1147680			1027450	1307980		9280250									1947430	1774670
	1225970	1166390		4861080	5795580								1786900	2976410			703069	793017		2822650	2424880								1680000	2159690			1125620	1263340		4567270									1666650	1618150
	907338	1652790		3711690	5496390								2706080	1942940			962855	988911		3337010	2516860								1276150	1303140			1058260	1515340		3271570									1763410	1972930
	839312	642993		3257720	3477530								1675170	3478520			831421	990504		7542600	3543060								1562440	2522960			860634	1334220		4820510									2062090	1420420
	749162	1227640		5666920	3704520								1785350	2352240			1016510	1207840		5037410	2662830								1484750	1490160			924588	474006		5623160									1492620	1828610
	1096540	1910830		5171590	2919290								2111440	1138430			922647	1219880		5356460	3736600								1481440	1714750			1007500	333241		4529850									1272250	2114980
	1033630	1526500		6929820	5531210								1603580	1839670			903550	1365030		6343250	2536310								1427920	1416600			863673	1019320		5915130									1434550	2307280
	2131810	1862250		7092200	6989820								2021560	2307710			1096450	841580		5857540	2353320								1706850	2074170			1810890	727476		3393590									899634	1805600
	1506190	1602430		4358680	5453290								1885320	2288720			1256080	859629		2275090	3434870								1302960	1641220			1577690	926279		3445880									1304680	1962910
	1189400	1664220		2447860	7175600								1765160	993336			1347330	964047		8862410	3915750								1314080	2634550			1330130	959207		5595520									1468270	1516590
	1150280	1755640		6978020	3259510								2286780	2152570			539161	728002		8169320	8263900								1521080	1765170			828018	953253		7086030									1024320	1741450
	1622760	2017830		8298820	3575600								2081320	1784180			887720	808961		4588550	8045730								1521570	2444190			891976	1275350		6976940									1991060	2175640
	1217360	1638040		4301150	2556730								2424840	2096150			1054300	1003420		3019600	5619760								1314560	1425350			1436620	1161420		3328160									1708180	2355200
	1357570	1551360		2723360	3914410								2105960	2351290			794541	1223030		2614580	6910170								1151870	1312580			1480920	949863		4268270									1246530	2493090
	1013140	2153560		7287640	4616280								2030440	3075660			697506	832699		4967750	5420510								1775760	1707360			1246250	1021360		5050410									1139780	1531010
	981252	1480390		6102190	3048650								1863850	2087870			854818	849808		5806680	8639710								2295930	1453460			1171320	1540620		2421450									1218450	1219930
	890920	1009200		7177180	3399580								1886760	2353860			1062800	773334		4767340	6895660								489635	872597			830145	1096000		6726320									1234150	2133620
	1273490	1190000		2737790	5221620								1664620	2820420			884521	721866		6974840	6192020								1883290	957515			992489	1911630		4857380									1453780	1723800
	826324	1172950		7252480	6499150								2198200	2519480			1155520	641340		6236810	3937390								1473490	2338000			833917	966634		5482590									1308140	2541310
	1327990	1132530		3571640	6625510								755365	2868940			1007030	677392		2108940	7782880								1729970	2075660			1049640	2071440		5174060									1402160	1443330
	1269710	1533180		3145760	6480750								2340130	2595000			1275300	720790		8138280	3542140								1457720	2300980			1038770	2068370		6687320									1744680	1720350
	1403800	1465160		2930680	7542370								1644400	2701160			968369	1006450		7412990	10327500								1397780	1425590			948099	625224		5784760									2578550	1748060
	969203	1418160		4055060	4657090								1886070	2751100			1403320	1286240		2681730	5615650								1958320	1597950			1034160	1185470		5131680									1460410	1779250
	1302420	1175630		3696450	7614040								1558060	2499320			1000310	873575		4980550	9651880								2004910	1817170			1096540	338315		5706780									1715180	1380440
	1506530	992032		4774660	11525300								1685050	2604010			980765	925622		8099440	7289420								1749740	1866710			1506600	308497		4622920									2104470	1346520
	1534350	1612310		4552230	7104310								2017120	2093860			512013	1005560		4388890	4872190								1533040	1433580			803022	1802220		4668100									1638840	1589240
	1162470	1444300		4166980	8909970								1959810	1896210			879633	1359470		7640720	10388200								2090240	1572900			619237	1008340		3285230									1963940	1933680
	889934	1349960		6616040	6684260								3436790	2012050			745827	1164640		4483090	3226420								1378210	1579120			606973	751792		5017740									1844440	1467200
	692055	1354980		5264630	8744720								2215280	2385270			511503	544395		5439390	7189610								1910320	1485230			1245960	1112090		4350870									1337760	1918600
	1276720	1139600		4518980	2556340								2257290	2605090			789223	765335		4243890	2353500								2447320	1687910			970234	967972		5281630									1951300	1598460
	1100400	2004000		2405670	5997110								1924410	2170560			911523	1474440		6170020	5739590								1518860	1920320			1056100	1892770		6433080									2055040	1870920
	1053960	1550340		6646630	2838850								810834	2064990			674005	1289400		6917170	3656810								1622430	2330470			1176910	427082		5537680									1418870	1948990
	1115890	1312780		3756160	4247120								1915740	2208230			623789	1201270		3689970	2466120								1893920	1738100			724023	550241		3713140									1656560	1524840
	1502850	1614280		2566160	8159270								1662290	2001770			966674	769871		6708760	6375480								1190380	1887420			1693060	980965		3822750									2144220	1935860
	667868	1612270		4030180	7128500								2006450	2695230			2020170	948375		6269170	6379550								1474260	1564130			1162160	878114		7159190									1835070	1348410
	1150330	1126450		2979620	6399520								942949	3431510			948559	1308640		6307130	5181180								1688390	1550300			951636	525471		6499440									1526670	2103750
	1438290	1323890		3505380	6045130								1022950	2989820			1312100	1152880		4328000	3127480								1255960	2122070			1204910	1036910		6971890									1816230	1252540
	1128750	1174060		4139720	4398660								729364	2339110			617325	890917		3007430	2140420								1321500	1016880			687231	777301		4371810									1904390	1555980
	1277200	1699240		2595870	6489840								1479020	2171910			1144270	1061380		5269780	8380460								1325560	2166920			1240480	1112410		5549220									2044770	2022800
	2191840	1673850		5656780	9452860								1841660	2360010			704210	1106170		2690120	8384200								2419040	1650450			405873	1173990		2624420									1427680	1831860
	1202740	1356720		2960950	3466550								1831500	3015010			582126	435840		6836570	4256110								800628	1379310			316974	1223760		7405000									1522510	1736760
	587864	1335800		4189060	7934670								1891310	2884320			901017	1168490		3685020	2416580								1101580	1770800			1319100	883127		3013180									1634770	2319440
	1434720	1261190		5203870	6346470								2952740	1913320			885038	1035780		2449260	7343190								1688190	1419300			1077140	897439		5792430									1515270	1091120
	1044310	1578310		4371850	7284580								2239940	2355900			1099280	888128		8291220	8527990								1606120	1713480			925216	935684		6220940									2288920	1612640
	989845	1049320		5417340	5604010								2185430	1831150			1229850	1221860		6558090	5464680								1671420	1643780			408941	877812		5823720									2475060	1333400
	1486170	1327400		6793430	5153020								3105000	2625100			1246130	1232880		4177300	2349690								1568960	1652910			718776	1051620		8437700									1522010	1890970
	1345740	1269320		3312600	7809350								2397340	1967640			1338170	971444		3452830	8009000								1686400	1870200			785205	1319430		4129950									1984590	2182280
	1259260	1491080		5226790	9031050								1633160	2058460			918767	1026670		8379690	6427210								1906270	2192660			965944	966588		5187160									1616880	1855090
	1390150	1037480		3969570	8311800								1858860	2153700			1162230	911214		2475940	5587480								1603400	1337040			1181390	1031580		5285940									1594140	1476890
	1653030	1673110		3002630	7745170								2135980	2444880			1307780	865332		6664040	5863460								2368980	1842900			1169920	1422690		4498320									1311790	1588010
	1206050	898588		3019350	7883950								2617070	2131870			926256	1058290		3121380	4689120								2049330	2471180			1069310	1282320		3454710									1373030	1992460
	1128290	815867		3115890	4640830								1789340	2639300			1027250	890813		7016790	6174650								2306620	1545260			1323680	1542200		6867530									1660390	1368100
	1209970	1283120		4355300	5425120								2640550	2104680			906133	1335210		2402790	5302430								2212110	2101310			1123290	959830		5496330									1495980	2266180
	1354800	1234080		4443060	8164160								2091000	2261040			889305	1079460		5857780	5040850								1704520	1811760			899207	1533180		4735840									1670070	2439080
	1969890	452062		2469100	4538230								2107750	2695960			808869	1085700		6549020	2618240								1536680	2186140			1024740	950954		7311720									1159900	2647700
	1360070	1282090		4848050	10612000								2112310	2719740			932517	1149870		6920010	5495450								1603260	1570590			1911360	748276		5519690									1691000	1773460
	1387420	1186330		3329020	5035120								1997130	2552190			792557	1591020		6723740	2740100								1360050	1072430			822647	1025740		2695890									1834290	1382590
	953358	1111390		3659890	3475310								2494490	2545560			895967	1387480		3328770	6271760								2100350	1736730			412537	876279		5823900									1920350	1379350
	1125120	1849450		5412280	6489630								2027490	2267880			632548	1162500		8870730	3366020								1344350	1387580			403745	1414560		2745070									1990420	1182740
	1018720	1540900		4003480	4174730								2146800	2060390			527231	1209070		4669870	2197890								1399370	1662520			478306	1460180		5158460									1213300	2158280
	1022560	1517070		4717360	4192570								1981540	3025710			840080	1315500		6142450	5882840								1188100	1949220			709171	1220390		5164550									1545120	2437120
	1562170	1873130		3534590	10220000								2146560	2049020			773901	822937		8745530	3972410								1640790	1791040			695901	1077180		5901300									1773890	1439740
	1162420	1532280		5939820	4376450								2632840	2909910			426790	765236		7891560	2736250								1395300	1747800			2084910	893089		5213710									1550240	2463370
	1340010	1669300		2758650	6044980								1310060	2905150			1130710	821421		3598390	6683300								1363870	1436070			1035700	609730		2241780									1790670	1810580
	1494550	1589560		4973080	4495960								1841680	2376190			1573940	685791		6411350	8209240								1945680	2072070			1187810	453958		8792020									1738410	1649250
	1506400	882509		7291990	2708840								1587450	2174100			931467	687878		7707350	6319250								1620320	1516990			2091240	692110		4651790									2335160	1667930
	762174	2165300		3520350	2667320								3039000	2092530			905418	1137740		5925080	7381460								2319750	1811710			1017370	967089		7028650									1692950	1712080
	1429120	1214130		4634770	3113270								1734900	1936080			1020650	1219950		5140740	4006460								1503100	1706150			1025500	1498750		11314000									1153160	1972910
	1193870	1226670		6726820	9210910								1730880	1823780			1235450	954244		2922320	3861790								2509500	1937790			1022260	894919		5753500									1320340	1363570
	962333	862362		2740980	8318370								2056430	2079650			1270140	1017130		3084000	7465970								1386920	1501610			1273450	647827		6833250									1518390	2128750
	1903200	1481500		2709110	7129140								2090120	2284380			1165040	945363		5624440	6059520								1266250	1870240			1107030	583954		2278790									1607570	1567090
	1237160	894701		5883140	8281180								2338750	2557210			1553960	1279670		6068650	5113790								1230660	1879580			1051670	763328		6293990									1222390	1855580
	1240650	834186		2461460	5837760								2138120	3445010			976256	958163		3551520	4952240								1336330	1774240			914930	861921		8040260									1398210	1747560
	1092700	1271200		5441420	3223740								2286510	2415300			645817	929438		5650870	5838730								1512220	1987570			1038000	1679110		8849180									930487	1539800
	1023980	1478070		2833370	4619450								2508080	1933480			799631	1045710		5181190	6137830								1264220	1637280			502392	981307		6105620									1542650	1582720
	1466640	1379400		7963980	4889480								1566780	2622100			923512	1012200		4937620	2442480								1815160	1738980			1058210	1248440		6857640									1304010	1858650
	979970	2104190		7086550	2240580								1539480	2094220			708562	878505		4207450	4393650								1686430	2206040			1001810	889927		2491590									1430290	1450020
	1144250	1505820		2353650	6273060								3119520	2516200			911520	994256		5316630	7671720								2635460	2012420			895125	994726		5480080									1666040	1892110
	1152240	1525530		3133700	6983740								2461260	2194670			1013970	1288760		6722740	4566020								1489830	1614310			1232560	1019800		5707520									1622890	1938300
	1030540	1304850		7933780	3268840								2251750	3389000			932349	933570		4992700	7012530								1717730	2107070			1318720	1585580		5962070									1763150	1700460
	652920	2082300		4507840	5699800								1461150	2249320			1079510	1392270		7130130	5905560								1885560	1201440			948031	1168200		2793040									1665220	1621870
	1474200	1468540		6998510	6267940								2031600	2613080			881063	959260		7641120	3130540								1324580	1860850			1179370	1405840		7768600									1573280	2025170
	1141830	1123500		3080190	3205410								1982780	1896590			1016380	1007230		4684580	4368320								1905540	1637600			1162630	1115430		4028100									1748320	1625830
	1459390	1436370		3090500	2779980								1728580	2196680			1364680	901905		4434670	7366650								1335410	1971370			1144960	797132		3901720									1976620	1300430
	1320880	1372230		2782800	2838610								1659280	3161610			829221	955389		2871660	6468990								1676090	1890150			705086	893739		4063930									1531310	1703540
	1289630	1499750		2537430	2655790								3490640	2576170			1502750	1134640		3133440	3202070								1442740	1533910			680356	339304		5743370									1620380	2483480
	1208850	1431300		2604330	6192000								2092120	2526110			1007310	1083390		2127240	4213410								1665300	1390850			654078	517929		6619180									1972760	2278480
	854846	1646580		6931360	7953190								1798930	2713020			874301	1011390		5581830	4880800								1876910	1696980			1558780	1434530		4449000									1936590	1612850
	974169	1367830		2430750	7515520								2590480	2322490			1423780	1168800		6006800	6196930								821987	1121000			982071	1278520		6917220									1249150	2511540
	1376270	1406110		3475160	6978680								2025950	2569570			1199740	1334670		3084770	2741200								1410580	1594860			776055	1075020		2951880									1637480	1702630
	1443370	1241450		5291090	4670220								1512810	2019620			942019	1026720		6218690	2834520								1849240	1307930			785960	1043420		6120190									1740910	1592340
	1679130	1645460		3945980	5885250								2499540	2027740			879866	1403840		4820180	2157200								1984570	1845170			854933	917124		6371360									1835490	2379760
	1281930	1880470		5441320	4805240								1756870	2076610			1003350	1701800		7915000	4573600								2328100	1616180			1073630	1165190		6503860									1775550	2125580
	1487260	1583800		3684260	4936190								1808340	2643990			636349	783573		5953010	3833310								1701580	1329400			984738	1434820		5141940									1657480	1803880
	1298820	1684370		5726510	6373750								1961320	1267300			518675	1064430		6313130	5537050								704014	1254430			1059890	1440970		4501360									2459650	1815460
	920153	1441230		6080460	8267430								2529530	2113960			1227200	1036980		4699960	3718130								1759360	1649130			1181780	970793		4734150									1215150	2319490
	1493040	843881		7037420	3145960								3496180	1698810			1204080	991709		6478970	3690080								1664700	1761960			1415080	810532		2330350									2499240	1381830
	1229420	945580		4711670	7567960								2673560	2563820			1711010	992069		6556600	2276200								1949830	1898210			1377730	456541		5140200									1593530	1804200
	1174790	972352		2302840	2893670								2235720	2856200			742946	1202020		5479860	2906920								1500820	1911680			1186580	406216		6810570									1725490	1575530
	952498	988455		4320750	2592540								1990490	3327790			459265	1198140		3669470	2441070								1389120	1627920			1087540	1193830		4645070									2336040	1411910
	1147330	1319990		3940460	5569780								1957900	1845260			717510	1238070		4025160	2110240								1684330	2011290			1024240	1113370		2616180									2096440	1749700
	1440420	1432490		2386330	8361380								1350300	2153210			792140	1328000		5967050	3727830								1674490	1518830			1062940	1186920		4993640									1355620	1582830
	1052760	1470350		2704980	6350000								2375850	2324930			858819	995560		3020460	7918570								2208620	1207820			1118490	1416560		4680800									1607660	1427500
	1229090	1155330		6835800	8006020								2926520	2184080			1081400	1087880		7216640	7523260								1797180	1677520			1066450	1239600		6296650									1604690	1903320
	1125690	1430600		2671570	4198250								2004210	2643160			1099790	1434330		5950260	7485820								1610460	1221260			922170	1026510		6003640									1600550	1978110
	1355450	1819020		7301970	7595620								2824480	2572200			992325	1278940		8449390	7372700								2343160	1637020			858993	956710		5279480									2211140	1487140
	1701730	1425970		4524530	2877710								1954040	1952670			916745	1260340		3415930	7352100								1404300	1208300			348741	906357		6926240									1656940	1992460
	1271230	1220220		6692520	8711990								2588540	2530460			1329180	1240090		8107270	3253250								1303870	1599290			598281	1234500		4984090									1960570	1407850
	1009040	1133740		2816110	4139120								1425820	2249270			957534	1029830		5229780	7786030								1642780	1671850			1006650	1063190		4619980									2067300	1865560
	1156890	1505210		2627150	3529530								1666970	2211330			581849	1416420		5123990	8956360								1712890	2288410			1014750	1167760		6721450									1615200	2405250
	1573520	1217940		2668280	9462980								1473780	2314750			603250	1308990		2752540	5857340								1478780	1718690			899005	1161600		2931790									1516890	1514400
	1331010	1292120		5077340	6778890								1740080	2110740			850013	927282		8240780	3122690								1190780	2161560			768546	821295		3995470									1589420	1692110
	1324290	1615970		4013240	5467650								1860240	2944530			1278900	921152		2956880	3995010								1304190	1843240			808368	932149		6027920									1876200	1675130
	1239080	1258210		6740800	6855420								2069590	3009650			898912	686164		2452040	3653510								1744960	1538200			1089800	915839		8905150									1833270	1785850
	1433860	1171980		5999200	7259510								2189980	2091340			1505730	796162		2891010	6032990								2613440	1944750			851916	809858		7878800									1696500	1712420
	1158180	1934160		2813040	2758940								1796880	2362180			1200430	846839		3714500	7502870								1466080	1337820			1288940	1409680		3312590									1309940	2135150
	1417740	1206620		3056380	3436470								2487960	2310820			890504	811609		7613410	12114700								1596840	1678300			1059850	1200150		6697370									1653460	1832440
	1315350	1503280		5692420	5171850								2000530	2170540			893959	1029660		7671430	8151890								1254990	2157420			1979580	1047730		5142950									1422710	1854180
	1722980	1268760		2887830	5046520								2062720	2711140			831665	1207500		3830240	3055980								1529780	1762200			1623960	1308480		4867960									1723120	1766050
	1491020	1764360		6344260	4463700								2071450	1912300			755310	889905		7119310	5451960								1482130	1821600			946428	1259930		2733100									1591960	2143510
	1145920	2094560		3176380	3784860								1864300	2701690			1171970	980535		2227600	8962180								2067880	2625730			1215110	1540760		4974540									1137050	1961300
	1350490	1396190		2765160	7238290								2044260	2196840			1114020	1226240		6181400	3010060								1907200	2112010			1171520	1132820		7283280									2363230	1723160
	1975930	962540		4011600	2750640								1838520	2588640			1342230	1392860		8344920	8845280								1560740	1704610			1024520	1232720		2204460									1823010	1645120
	1096790	1692780		6299140	7702440								1597570	2540480			971579	808311		7674900	3003440								1590020	2141860			769033	890221		8386140									1263450	1713420
	1310010	1547880		5376060	5964640								2129750	2780810			994853	1219940		8315700	7314190								1512350	1563670			758830	784441		4542620									1449490	2065600
	1240960	1197320		5775000	4006400								1817990	937785			1508780	1011230		7606520	5151560								1682170	1506180			900495	888036		2848340									1006850	1578600
	1010560	1170130		2880160	4404230								1264250	3241860			756031	1104590		8421190	5793680								1916750	1263260			1183860	747104		10964200									1534190	2301980
	1191420	1565840		3042080	2446410								834547	2434400			893742	927498		7479130	4789360								1489950	2100010			1185910	1101930		4377380									1643420	2200470
	1077590	1382840		7989660	4655490								1730160	1822450			909190	1048150		7337620	8631720								1926760	1436320			1265750	863234		5110130									1505260	1947480
	1081290	745603		2226340	8513890								1860500	3281070			648813	1093000		6821770	5520290								1809640	1933960			1518930	1178600		11965500									1347890	1693340
	1227060	745878		4015350	2862520								2313820	2335240			687220	883218		6181540	2950310								1658850	2017380			1030370	952175		2364570									1620730	1930830
	1013840	1181610		6942890	7150870								2298950	2824010			790224	886120		8887980	5632420								1932710	1751120			940645	1200600		7786710									1853360	2211310
	1328010	1012140		5224870	5076600								2938750	2480940			561847	400319		7013640	5639180								2597410	1612960			912309	1079760		4733200									2418470	1630900
	1117760	1378560		5175590	4430710								2613020	2249240			728517	1039830		8682070	10014100								1638600	1643040			822162	1580240		7798470									1623480	1916420
	1442220	1504180		5948240	4713010								2425560	2229560			1064120	1252890		8304600	8700900								1978400	1558250			348673	854787		3569550									1440300	1895090
	1540340	1421540		6194990	2962660								2029920	2269470			694447	1181120		7571770	3887360								1606670	1244260			1088860	1863930		5744730									1126370	2353990
	1061080	1118670		6424870	3795510								2009520	2951420			1362690	1252720		4208750	11377200								1240990	1821290			1112960	1021020		3627630									1517160	2091200
	1474780	1551770		2723920	2686190								2610870	3169330			1169640	1180470		7301060	3374010								1500130	2119900			831904	911323		2782870									1404230	2009670
	1685890	1802580		2398500	5242260								1845210	2202460			1148920	1307970		6585780	4253150								1550460	2579670			900127	991868											1729140	1938480
	1337710	1644770		3017160	6976060								2909720	1754610			1544360	1561530		2471860	8074210								2036980	2585290			1051150	1646880											1905850	1433310
	1740580	1712650		2262810	4470600								2721040	2399320			1233290	1280730		6239360	7596010								1183170	1577900			1729890	522991											2550190	1502610
	1031640	1597120		2561820	4422330								1831180	2497720			960539	1335030		5853140	6999480								1903190	2204190			1006370	499479											2008310	1686460
	1170410	1751960		2692730	2900980								2502780	2345950			909805	1571400		7169050	3310910								1733360	1736630			1113780	865874											1898470	1858910
	1181480	1231170		3944570	6430320								2386150	2002830			963803	947822		3410600	7245830								1208070	1716590			1049900	1074380											1691540	1587540
	1203380	1136310		3455750	3666840								1623450	2038860			1027100	1239260		5392590	8075290								1413100	1586000			1304760	1413570											1831500	1923350
	1016900	1324060		7939140	5648760								1428530	2824880			1154090	801224		4016160	6858760								1268760	2017880			934561	1589770											1841780	1674440
	1457510	1302740		3597870	6406900								2155460	2240620			857270	971187		7126050	8237640								1789520	1996530			371229	1236160											1688140	1943300
	1140390	1232190		4021020	8131420								2095790	2440020			884899	878909		5671410	7621690								2138660	2093030			843410	1223840											1608360	1915290
	1351240	1384720		4372900	7778790								3093240	2085810			910309	1053290		8444340	6176750								1684200	2409930			860538	939874											1599900	1814320
	1507320	1522330		6517650	8011000									2514790			862903	1062990		9199650	6598160								2295540	2144080			741920	1415350											1567380	1518000
	1013800	1746510		4048000	7017340									2571410			2073880	922124		5707230	4584060								1859780	2201130			739523	1101490											1660630	1687170
	1018560	1436700		3657800	8260050									2226580			825824	1081870		7894110	6771930								2318010	1560840			910867	874376											1776130	1849670
	1210290	1668620		5231280	3737980									3417240			1073460	954348		3596540	6762190								1446170	1605950			1001240	617109											1683960	2376740
	1476230	1757520		7151490	4277920									2195940			764449	888545		7562430	2932940								1691000	1996900			982317	1081670											1970710	1756670
	945372	1622750		3696430	7709000									3005410			961195	837548		6488020	7686990								1962710	1626380			969957	1325320											1784260	2096840
	1001430	1255640		3876880	3753390									2212620			929135	1008930		7937560	4379650								1527520	2026670			1223430	1284640											1929820	2430040
	1293060	1380840		2816000	6042080									3382210			774290	724455		4191940	7306640								1559660	1735590			898821	1336440											1694770	2339270
	1228060	1435010		3288370	5663150									1895690			692652	929380		7212780	7113500								1652980	1806450			1455300	1438940											1236220	1913640
	2170260	1655170		4419330	2497680									3063730			890008	809209		4794450	7594900								1391200	1221450			923631	1348120											1231270	2116380
	1145550	1321950		3772580	2602610									2213820			795891	727913		7202550	7395020								1045300	1556300			898158	1021730											1296310	2525330
	949997	1288550		4498910	2985140									2503290			1011630	962206		9706210	5836810								1313470	1438820			908626	884836											1647560	1085090
	1116240	1463390		6468710	6470090									2789290			1237690	1149260		5676220	4342740								1729950	1644250			993734	1156150											1754750	836859
	1096960	1430660		2272390	3554600									2125010			1044990	1714760		5487690	4766730								1710520	1499530			1720120	1039220											2002550	2092550
	1292020	1356420		3542160	4266920									2222060			1123830	1165280		8803950	7152240								1381670	1510570			1047020	1840200											1770720	1300850
	1329970	1166330		3031560	2810910									2097450			1285850	1192450		8176440	4503500								1598910	2130220			1438940	870361											1354380	1968800
	1299640	1578770		3705500	2771420									2316660			1186870	1237600		7380340	5823680								1543240	575551			1014730	1013070											1372780	2088030
	1604780	1383640		2454200	6160010									2869970			1005740	1148260		6269210	7245090								1742110	2018800			954009	660281											1629180	2225510
	1316670	1755240		4681350	5922030									1977430			967412	1367280		5270210	7236600								1738310	1578580			1001470	1189770											1219140	1539920
	1182640	1444010		3848740	6062620									1745630			620248	1271500		4383060	2289380								1826900	1623020			591015	704837											2135230	2143000
	1338060	1387840		2271330	7875420									2339740			727139	1382040		5321120	7186950								1443710	1522480			1771260	636618											1380860	2079060
	1183380	1348720		4785400	6484040									2602660			765631	1284680		2321880	7634040								1745880	1530110			714555	995112											2566840	1591500
	989553	1764790		2431150	2587950									2320440			894582	1056030		3027540	3429480								1756760	2077600			1062280	1824540											1533440	1331480
	1433940	1863260		4052200	6951420									3013570			841831	1131320		5341230	3174210								1793030	1571210			1542620	865741											1858520	1569390
	1338600	1207590		2362580	3046770									2742500			850617	989748		6994540	5032200								1732220	1666750			1789610	1142260											1821210	1836330
	1031110	1408410		5843500	3510560									2294390			756555	1057710		5269760	3532500								1582170	1722830			1002900	1075740											1362010	1360530
	1053880	2016580		6136500	8667470									2527360			645517	1043540		6732560	6429480								1320100	1651370			993639	835754											1399640	1242810
	1349820	600926		3227660	5048700									1999100			821491	1472370		2727010	4581240								1494120	1562120			853962	1052200											1953500	1735910
	1310160	1163960		6102360	10398100									3431770			756126	1460500		5242010	2616570								1548440	1370610			886389	1171840											1915630	2148360
	1566030	1657630		2648500	5416520									2612280			1617230	1383580		4204970	6407110								1550260	1369790			991005	1020530											1344620	1705100
	1303780	1964780		6254280	7362390									3255620			1266400	1534300		8050460	3888980								1837310	1817140			931939	1092080											1548350	1829860
	1320680	2042450		3864330	8743960									1805370			858679	1112370		2779560	7053180								1723790	1634210			996303	933415											1428410	1024480
	1456770	1362700		6409960	9951820									3279510			834606	1150090		4411440	9657340								1862380	1613000			632551	1525320											1983410	1345890
	977685	1280760		7414820	9124290									2174880			856700	1292720		6106060	5964520								1722540	2449650			1122480	1076730											2334260	2017650
	997852	1343080		3102500	4995450									2606810			907156	1319240		2161960	5039470								1394180	1537300			824346	769651											2524150	1597400
	1087450	1656970		3380280	5686700									2435580			896719	1207020		2178910	3611240								2059730	1902540			968950	767213											1715920	1541870
	992591	1196780		2309810	9451000									3315850			1134290	1263410		2346680	6796940								1618640	1501480			911564	991801											1562930	1538430
	1080880	1110310		3469340	6489920									2448120			647390	1401860		7497390	2550080								1527580	1684810			1052630	901194											1363720	547935
	1081360	1334920		2619510	6529230									1908470			716000	1233760		2210780	8204560								1342740	1879510			978778	792938											2165910	1376300
	1005970	1938630		5010180	9192980									1908250			753483	1116680		4342790	2756870								1350040	1737460			1205790	789839											1663340	2058670
	1075220	1543820		3106820	7449640									2555880			782676	1339940		4981020	6685990								1562500	2000870			992966	940556											1676040	1940500
	861206	1746770		2424190	10649900									2297740			861798	1036360		7028190	2739080								1368150	1529320			755393	1172130											1821320	1735290
	895378	1037960		3365690	5586950									2786480			892222	883201		5152510	5202870								2491360	1909550			1030660	1124200											1686780	1794390
	1227250	938273		6805350	2497170									2215740			1248310	1017940		4063480	2584310								1463980	1773020			920293	943179											1974320	1723850
	1227060	1282160		5924670	8195560									2407270			530596	1070240		3204850	7082580								2296650	2223820			829345	1101300											1670180	1931930
	1702420	1182010		4726090	5587840									3114540			555481	865932		3694300	2714520								1364180	493365			719548	947956											958846	1412020
	1569050	919947		5982520	7269080									2191460			731482	1056320		5676930	5242790								1186640	1556600			835752	1019230											2095530	2530080
	1306890	800385		3263820	6555410									2181840			820676	990630		4607640	7292570								1589030	1525160			942813	716538											1315820	1904390
	1043280	982468		2908240	7688770									2690700			721060	1213950		4739150	8492940								1748910	1661710			1085450	1003730											1369160	2087860
	892554	1240290		3903720	4886990									2088090			889743	1170610		5991370	4098930								1660230	1642210			1068410	1236890											1247300	1749720
	1428540	1237170		2375800	8903280									2252410			630355	1529670		6992250	6875000								1424990	1174230			1093390	1045090											1679460	2067380
	762525	1442220		3070990	10548300									2037810			1944900	1369370		8218940	4455970								1257870	1600530			1343120	1266240											1233080	1851310
	981440	1608930		5643140	2367210									2280090			1432840	1801850		4569930	6599080								1844540	1479760			1018980	1052390											1602520	1377880
	991830	1247220		2632310	2582950									1166290			1149310	1033130		7244500	3162380								518043	1508630			1049830	1211200											1432680	1341330
	1451540	1916150		2712320	6186180									2499680			1041320	973480		3696840	6681370								1404650	1781650			1503650	1340050											1311460	1557710
	730163	1902000		3422990	6718840									2249630			1058050	1082410		8896620	2209750								1495620	2006160			1077940	1319110											1290780	1502340
	898281	1745310		3744980	6478120									2185890			974488	910397		6994500	2897980								1802550	1682260			986309	1185920											1550380	1454840
	513514	1580750		4422720	6654780									1902370			1066010	888104		2399570	3323610								1674990	2323120			1035630	1754000											1407710	1664350
	420655	1556830		2298190	7149570									1872740			1197630	815756		2195450									1572000	1913460			863573	1079750											1825920	2441320
	1317830	1228710		6841110	4814320									3387540			1830500	791949		6528080									1323650	1818620			874946	1003300											1786460	2452750
	1162870	1482630		4663000	6751560									2405640			802887	518050		7724980									2059800	2188620			939882	1443600											1647580	1421350
	1258100	1728070		5899400	7304070									3277730			791637	433032		4462010									2155200	1406490			1175670	457022											2526540	2566220
	1408240	1061370		3541530	4335720									2389460			455678	992200		6896410									1600560	2213410			1101130	530657											2647980	1391420
	886102	1110640		6658290	8654210									1855890			662540	781969		2542150									1604340	1899660			1089540	905882											2218460	1462760
	1375380	1525810		3009610	6839970									2670120			655120	1043940		2495750									1637190	1987590			887825	900455											1797760	1495260
	1162140	969704		5040130	7634260									2386360			936393	1161990		3241680									1597120	1788340			1132990	906349											1288240	1531260
	878217	1251900		3375630	6777980									1766490			932739	1014820		4109240									997238	1836230			1129160	1687480											1282480	1764900
	1236380	1561640		2896050	2507240									1422610			773600	1143250		4126610									694654	1593420			967621	1081590											1717300	1493410
	789494	802125		4705460	3191040									2952540			722814	893133		5458860									1779020	2646740			1274620	1088870											1864220	2042890
	1459490	741778		4925060	3673330									2416740			784121	1029330		4734570									1523380	1674680			894252	1056850											1920920	1665800
	1268700	1248180		3543320	5355520									2128650			1118310	1253480		6051380									1523420	1614020			1027900	811219											1728720	2326720
	1384740	1260240		5240610	4993240									2581900			1155460	1751470		6452920									1489090	1480020			1083630	1190610											1523000	1652900
	1032370	1310830		5181070	10645600									2334840			1176970	1193920		5219130									1735610	1416480			1017420	1014820											1682360	1521310
	1221090	1144770		4915240	10329600									2697940			1410710	1108870		6838500									1655030	1341330			1052200	1326560											2390300	1241290
	1297630	1513240		6331840	4842770									2435880			1121210	1138870		3669220									1852230	1687030			873971	955741											840211	1764590
	1304980	1347910		7837000	8361360									2799830			996272	1004620		2344000									2068240	1962100			1238530	1309180											1107080	1550340
	1303640	1628460		2691230	8404300									2645810			1144440	955604		8340030									1473100	1479910			926271	894383											1925790	1836130
	1079010	1228520		4361510	6080970									2266960			661332	1021510		6132500									1561250	1739550			768264	751374											1515030	2137690
	1074150	1392960		5434540	2612660									1089740			655310	975616		6639920									1696230	2371180			752687	987695											1790290	1909270
	888103	1853100		4553800	6688930									2416600			703306	629947		9319920									916534	1417650			1030060	729288											1470870	2055340
	1228310	1503550		7542870	7285140									2273660			600553	647579		5478440									1390880	1628340			1269400	1427060											1518180	1378020
	1193000	1206370		6871840	6892990									2041600			765365	1361560		4450380									1544930	1542760			1319330	1311760											1602070	1536470
	969607	1315240		3673380	7761100									2488220			814853	1542520		6187240									1355290	1914680			1128890	902487											1914950	1537200
	1032430	1528820		6212180	2421300									3018880			1166160	747896		7927900									1952330	2295740			950637	1193510											1961480	1467180
	918401	2076920		7286360	6780760									3074780			911231	783006		2489360									1994760	1501720			1260000	1318640											2420990	1472020
	901903	883404		9085400	6862870									1901720			797743	1022430		7949200									1722910	1406490			936968	1049630											1374030	1789820
	1241430	1156910		4439140	11822800									2517080			906301	1695000		6888690									2365040	1497290			806438	1021650											1573340	1478020
	898108	1119770		3638340	8368230									2452620			1306220	1465930		4632190									1548790	1703140			767122	964291											1798250	2233860
	899459	1326660		6640420	5309020									2878320			814003	1297500		2217910									1901850	1254420			1541010	1153340											2434700	1467140
	945487	1591200		4870400	7080390									2887580			1020890	1195890		4304110									1425900	1754900			837020	1311290											2203060	1902090
	1162120	1329280		6315020	5865420									2557520			1447550	1126050		3769770									1973190	1441090			807730	1387070											1422720	1804780
	1288290	695434		3819530	8259860									2236620			1169140	972492		5183440									1634300	2326550			1273670	1137800											1594930	2366120
	1591000	625823		7426110	3322490									2391200			1179280	1261370		4193020									1504940	2490360			1048400	1157500											1559500	1765980
	1919820	1497720		6875140	4664670									2401100			952278	970258		2540690									1392250	2498870			1467400	997379											2120460	1775360
	1184620	1774450		5279310	9475990									2073820			1042510	1248930		4689880									1459490	1916700			914512	1095010											1551150	1764150
	801315	1340480		6912270	3416540									2613690			1107180	1102640		5727900									1867660	1650040			780983	1142210											1572910	1522840
	1001310	1294030		6843500	6864720									1945460			1098580	1184450		2512970									852366	2071860			977314	737218											1435370	1660060
	1167960	1919280		3313500	8443430									1780750			1124710	1240540		6144380									827484	1881740			852289	908886											1407440	1822090
	1922470	1618560		4680500	6941270									2427630			1386180	1985480		5474840									1947800	1648540			822780	964073											1526970	1509490
	1188340	718944		2504380	3486310									2620530			1432860	1544510		7222290									845936	1987780			961258	997505											1383590	2032920
	1288340	994949		6759380	2441710									2148720			805396	1018740		7816280									1743180	2098510			1091530	957215											2059190	1710570
	1213540	1243740		5044980	2840200									2151640			671696	1341030		3100470									1467930	1395690			921911	1521810											1342110	2055450
	1387680	1401670		7471250	5011570									2241960			594663	1066350		4364880									2060710	1638770			1059830	1237290											2447570	1625530
	1483670	1133520		7019900	5793330									1882360			553082	748949		6308870									1881220	2458540			849199	1147000											1488580	1063860
	1363850	1231840		3922700	10035100									3073650			344769	1064490		7936530									2139020	1654820			1328400	915868											1250940	1608670
	1337390	1528860		4335390	8338430									2020080			308861	1105190		2876690									1692940	1734080			1049860	946018											1755970	1755260
	1131360	1209620		6328960	6646440									2203340			1229290	1052370		3620060									748835	1878230			1186240	1119290											1445910	1604220
	1145410	1787570		6105500	6466450									2060990			1153060	1059880		7979340									2308490	1341860			933033	1147780											1516100	1755870
	1211870	1628900		4052320	2787190									2719140			1260270	952134		3636240									1730540	1329740			1007490	1933240											1821780	2131190
	1387580	1477180		4339770	3788970									2095360			1519150	1045200		3892810									1348070	1588680			1258950	876396											1440020	1670530
	1004400	1452100		5299360	3524070									2579870			1103420	995139		3042900									1212530	1716930			1019980	1074630											1287970	2446150
	1082340	1250600		6176560	3999420									1984000			1177420	1145010		9966460									1409290	1746990			800864	1038430											1780850	1722720
	1026020	1136310		4915180	6534940									2030820			1464020	1135830		6614260									1774010	1732570			885103	1015250											1389660	1919590
	1238280	1321250		4230430	6160050									2319370			1140710	1122340		3922290									1352000	1564660			996252	517984											1432080	2569440
	1899960	1233200		3530500	5301050									2063500			1389110	1047310		4151720									1429050	1485100			1218960	1004210											1378110	1601430
	1067290	1241110		6031090	3981780									2061710			1335420	1031820		2161260									2188550	1776340			877071	965034											1967040	1604360
	1504400	1597200		3078550	2919270									1966680			1191580	1352030		2865130									1812060	1588750			1130920	1267070											1526400	1706760
	993428	1190050		5052980	6575460									2578340			1361960	1099860		4086410									1390700	1800470			1281390	1055230											2077940	1814820
	983888	1817390		6145000	4047450									3298640			1085490	1251800		3535020									2224300	2592320			1320570	944431											1660580	1462480
	1254830	1481950		4213040	3618060									2026200			965819	1198320		6141580									2601400	1513000			338600	1040080											1546330	1372130
	987904	1285480		2670370	8058240									1976750			1012170	1636170		7633240									1350970	1750400			892083	1171090											1553930	1655450
	1085210	1344860		5344650	4795920									2435080			939522	1268510		3370680									1459760	1806740			486217	1130360											2068630	1540910
	1319800	1502130		2450510	3061560									2353680			1086030	861283		4814580									1818760	1796900			1533060	1147030											2249580	2102540
	1502000	1601760		3064340	11115400									1823470			1034760	1512650		2424580									1289780	1490460			1329460	949186											1624620	1811960
	1321270	1664460		5359310	11287200									3234210			426646	1336320		3693020									1244160	1585770			977330	2053590											2485620	2515400
	1342230	1705800		2652160										1835420			812463	1215350		4557510									1906140	1211890			865965	1271130											1330880	1664080
	1303850	2100450		5561580										1578960			656832	1663200		6703830									1436580	1427700			920770	945795											1647340	1837500
	1411780	1137430		5377720										2190730			1062930	1537000		4150130									1447540	2226880			1200540	1437940											1658320	2005020
	1194110	1551550		4035220										2149440			859881	979405		5684870									2063630	1957160			891113	942915											1559900	2424710
	1108610	1691210		5975400										2024720			898937	922787		2577770									2615530	1745120			1843880	923791											1661480	1970470
	1037270	1778500		2311220										2182350			915065	1143500		2144920									609755	2269180			1823210	1483800											1335010	1877530
	1403580	1679750		3121930										1643910			869753	1060710		2258470									1847390	1609470			875101	1082770											2032800	1839430
	1284040	1615650		2706640										2517460			1093130	779389		5021760									1550850	2045060			534860	1008900											1950970	1209670
	1176470	2026480		3423780										2034590			1212090	1089600		3060540									1535600	2041940			639166	847344											1068280	1465710
	1049640	1665760		5391000										1935430			1120780	1058460		3859750									1787030	1357680			1181170	1182600											2058490	1969070
	1396220	1715280		3714880										2545700			1052980	1103190		4182950									1451380	2140130			1175750	905392											1295240	1812300
	1104380	1054450		3996790										2504020			1141360	851261		5337680									1891770	1811660			1068110	1418100											1482160	1772400
	1019620	1176400		3914530										3090450			1418210	1275900		5723300									2006580	2020650			1181010	1012860											1888220	1529830
	1080080	1320550		4940160										2654360			677455	1155750		6263280									2308840	473571			1483880	1043530											1772500	1582390
	425887	1206120		4965840										2253860			992159	1828510		4156960									1683220	1512600			1527240	1409640											1659100	1180300
	978831	1336380		3684200										2391510			948505	997767		6536980									1138240	1312760			1173300	1240410											1556840	1482370
	1383900	1598430		5937670										1881740			507506	1279040		2379000									1671140	1787990			931946	573849											2255410	1712770
	1247310	1566580		2840020										2402920			566725	1021890		5592950									1635430	1519080			980015	1169180											2016600	1823310
	1514410	1431500		9561690										1976190			1011640	1463190		6933710									1519880	1876520			894937	785256											1874400	1984430
	1983950	1525200		6383270										2267400			1098000	1176460		4418940									1513160	2161050			1045490	1227980											1872910	2232790
	1200940	1498820		7096790										1900580			1115790	1003720		8268910									1760120	2111270			1236970	1846520											1614100	2215920
	875787	1388900		7658370										1111390			1876160	1368120		2757300									1419960	1960160			985420	1435090											2007560	1968590
	1719640	1595930		6796590										2446460			1064610	739824		3666990									1585990	1638690			1144420	1034980											2164430	1384750
	1156380	1373670		5749150										2000710			1079680	891470		7610660									1596300	1544960			1316700	1051600											1556000	1655470
	1195470	1619060		2813340										2423530			682039	1064070		5714070									1864180	2178930			923917	929367											1744470	1394190
	1782600	1571070		2841510										2887170			1014720	1168500		6521750									2497180	1698430			648018	886990											1442120	1500140
	1631040	1514900		2835550										2084710			1002580	1216130		5375760									2473290	1709030			870374	868620											1518450	1471250
	1027930	1843000		2344340										1889480			1060270	1466650		4154340									2637590	1670890			886493	1307690											2069530	1741130
	1669220	1339360		6682490										2702470			1915080	1248570		6409310									2411260	1627590			876292	979816											1544040	1700030
	1242640	1185840		5423480										2338320			735380	1033640		4574980									1708750	1892440			916975	1154010											2588000	1886640
	1176540	1075030		3947480										2136410			683723	925024		6347630									2480460	1549570			842249	1059890											1272770	1625690
	797221	1532550		3901500										2498810			1542260	1009500		2762170									2158090	1781020			943069	1141600											1470760	1856260
	2062910	1311450		3297450										2416220			862797	1158620		7114050									1712730	1605950			904029	1411870											1877970	563993
	1195630	1431820		5470660										2289760			925621	1570100		4592980									964826	1560360			901707	1805600											1998630	2327260
	1037460	1338360		5745630										2343660			1365500	1090210		5600690									2059670	1506400			908974	985426											1815600	1759860
	1147510	1308530		4096800										2143000			1181950	1828260		6979510									1985330	2105040			956869	923834											1361630	1723260
	1114470	993360		2654440										2163540			850775	935353		4996040									1926380	688125			1112300	989496											1359820	1897240
	1274440	1509410		4997040										1978390			1078060	903324		5391740									2114090	588191			1169120	488177											1271120	2081230
	1496410	1187520		4417830										2342270			982079	417985		5203500									2005040	2193360			1299990	601510											1598270	1495940
	1641330	919495		5316310										2353690			985455	943741		6706820									2159830	1853860			1100190	954524											1308940	1932900
	1242550	1399160		2658000										2161890			1159640	1718270		5046980									2053350	1606310			595569	1105770											1648030	1669790
	879090	1454080		6464010										2116540			1432710	900352		2470960									2608590	1372200			1193930	1093210											786785	1984260
	1116350	1393470		3859530										2128040			1040500	1756690		4619090									2268120	1767430			976260	1254590											1912700	1684470
	1177600	1352680		3761580										2181770			974672	919451		2657120									1759140	1915600			887885	1597760											1482050	1916560
	1106110	1382310		5360450										2790780			972830	397182		2343430									2369160	1564600			847723	1413920											1695170	1448800
	1298580	1297820		4331650										3447760			1262670	563127		5525890									2074790	2012800			965793	673090											1569950	2492830
	1574320	1298460		4554380										2498300			919797	979851		6968070									1425090	2113560			879738	802778											1514730	1407980
	1381310	1304440		2208620										3195260			1082160	1029240		2122890									2054920	1683810			823045	935815											1208080	2297750
	1553280	1646350		5177930										2158590			1634930	758621		3028680									1875480	1996040			1373620	845472											1796130	2110050
	1243590	1608240		2324350										2060340			829621	298369		4899370									1796590	1876860			860226	1034000											894325	1732430
	1401060	1385040		3838280										1902090			810393	1006520		3126370									1834360	1458640			1272950	1481660											1937480	2064370
	1233180	1630280		5077790										2377910			924343	1070720		7431590									1914790	1571870			874643	1622630											1982460	1720010
	1724640	1502070		4377220										2662780			1036570	1157710		5591530									2022760	1891020			1009760	1227770											1506130	2484840
	1309610	552802		7327610										3055580			870553	917033		4258640									1904330	1651520			1117360	958407											1748390	2127140
	1666480	1396310		4750540										2759000			1022560	944827		5904070									1607560	1574320			962688	1254200											2605790	1506010
	1444960	1144430		2923610										2040860			1019140	1616760		8331390									1462900	1770130			1206370	1865220											1985980	1871480
	1193780	1512160		2589730										1826710			1147670	1514350		6924580									2382980	2108600			1111530	1486060											2120700	2158200
	1232760	1319520		4875010										2411530			931167	1142550		7462200									2596040	1429290			1047980	964997											1809960	2064290
	1641960	1326420		5130050										2572240			632970	1059440		4983410									1217700	2073490			1383500	949029											1459700	1523780
	1190730	1853510		8032190										2946310			672122	1051570		3983020									1822530	1556450			1188650	696716											1950720	1744040
	838600	1513920		5721600										2169020			873285	581446		5715550									2114430	1916860			999154	807928											1983580	1824630
	790430	1420950		2347060										2568420			666075	604728		2562520									1575300	2125890			1990650	1142330											2375100	2460480
	1483330	1158670		4494320										2352170			1256240	1186950		2523720									2168590	1965960			940609	1102060											2581060	1738180
	1881220	1620500		6626750										1799540			1020900	973371		3189700									2584830	2139160			2051430	926028											1671700	2378580
	1600770	1102990		3319910										2734670			992985	1042720		4765430									1871620	1737780			1714570	934601											1425320	1591150
	1464890	1448890		4015270										2208180			1385680	884899		4892560									1909110	1684470			1029940	851051											1431070	1701350
	1287400	1352080		5153340										1840210			770285	1162700		2281230									2174620	1522850			1767430	1266640											2636200	2214900
	1141000	1406160		6899600										2230340			1573670	1229410		5966550									2563510	1832410			1295170	913005											1417310	1879660
	1122310	1305520		5383280										2449470			891005	1476090		7699500									2386490	2072350			1099130	1444750											1434970	1278080
	1237980	979029		4949560										2416100			1275860	1024340		6315810									2386120	1937700			1271340	1160590											1736820	2015050
	1309520	533874		5926140										2948960			1122340	1029900		6150450									1752650	1297000			1324450	1753450											1410510	1573980
	1206620	1277750		2970630										2218010			1024420	1720860		6551060									2030820	1554970			1255120	963182											1369450	1575310
	1001880	940124		5920670										1853680			1285410	1157820		3506650									2119640	1863140			738406	854795											2141390	1997480
	1044340	1294190		5349280										2269260			997861	1212070		5703560									2236490	1799960			752415	1714540											581369	2191170
	1250790	1581020		2288460										2706980			958097	1139390		3895440									2137180	1818780			525275	1195490											2036950	1829680
	1862680	1659650		4713990										2171930			1165230	1219730		5067710									1857600	1653740			1048740	865052											1510860	2345800
	1648620	1334740		4998800										2627330			617522	1124450		5228110									2153000	1472460			986544	1139580											1692880	1541560
	1142650	1915850		4111020										2423490			530416	853940		6345890									1872410	2210860			965049	1017670											1378310	2207890
	1318400	1324470		4376400										2296320			926387	1038000		5089500									1537050	1989750			1269800	1077460											2572580	1735260
	1948090	1260800		2735300										2178920			993901	1250240		7318210									1485010	2125720			1052740	913584											1596680	1648610
	1395060	1346890		7226660										1520990			1196080	1109700		6436600									949917	1959500			906428	1175640											1358070	1380260
	1265000	1709620		5858140										2230380			973006	1185480		2308510									2371170	1904430			1175940	1031060											2522140	1775140
	1059200	1136450		2382920										2870690			1155090	349137		2673830									2149780	1454360			906379	576957											2242330	2223310
	1126310	987872		6007120										1091760			1068190	1003400		6563400									2503880	1510950			967417	586065											2006760	2441410
	1606910	1268290		7054380										1849360			871544	1237880		2879140									2049530	1428410			1971100	594305											1738000	2121240
	1708130	1232940		7542580										1941290			1096540	1162350		8956420									1928780	1545180			1015890	1726990											646846	1773650
	1309530	1717530		6560820										2461390			928021	1028590		5186420									2209090	1616510			1012000	1184280											1405310	1921900
	1616680	1239800		10894900										2366260			949627	1722510		8589620									1226800	2025450			1297220	1265440											1398410	1959280
	1168110	1165440		3938890										2430190			786227	1083190		2199040									1692460	1239160			1859420	1106230											1358060	1675200
	1413070	1398780		3150020										2365360			1066520	585174		6751460									2438040	1750510			1043520	966197											546685	1885990
	1913250	904208		4002040										2551830			1095020	738419		5235140									1751440	1736300			1911120	905597											1630410	1661240
	1162630	1479870		2886000										986038			885362	1033960		4034810									1566270	1544330			1254990	1682980											1761760	1866370
	1622390	1523640		6441620										2723860			1560750	1049480		3209920									1626660	1450410			1013630	1028700											1237990	2377880
	1786860	1467940		4857030										2003630			1151560	1120850		3124270									1724920	1912990			1118260	1024070											1685140	1984220
	1869520	1519030		4809300										2234890			1104550	897817		2775620									2310140	1449490			2002530	984028											1773860	1826090
	1101710	1937920		5083100										2700470			302152	1131500		3078600									1570420	2141900			1244150	1177750											1593930	1723060
	1021680	1831140		5356220										2325880			922520	919344		6549830									1619480	1622810			1155890	977003											2321170	1836600
	1407080	1771800		5431170										2970500			734978	1338240		7542710									1853490	1506980			986855	1306940											1911000	1799140
	947065	1195220		5578390										2090630			1248420	866921		6519220									1608060	2090630			999058	1242990											1522640	2221050
	648203	994487		3444380										2402570			1151030	1203880		5631120									1747280	1548810			1073520	942612											1388390	1623990
	1480040	1505240		3264840										2597700			1339230	971540		4235820									1840720	1489730			797106	1790580											1644120	2077080
	1239460	1430290		4653960										2157530			977857	1312080		6809110									1707840	1720480			811605	1021300											2442220	1753980
	1029170	1615720		8272100										1788080			945006	1182580		5685480									1649390	1742380			665321	993485											1157240	1634520
	1168290	1805010		2628080										2496120			937892	1437660		3704830									2110210	1423180			740893	1795000											1791990	1981760
	1189190	1158620		3273250										2257090			929185	1392120		2105980									1633300	1717490			869931	984382											1364990	1788180
	1120290	1241490		4553780										1998190			1223380	832245		4141670									1737500	1526430			1215940	1525430											1706600	1557600
	1268620	1396460		3588550										2049360			852545	949510		5465150									2102190	1084740			1367630	854972											1628170	1584380
	1141850	1298300		3776770										2596480			1044680	1083590		5499070									1775270	1736570			1067400	844342											1577140	1623310
	1719510	1263920		4885870										1946490			1609540	1246990		7787750									1103970	1726330			979211	1102990											1431350	2049960
	1500140	1328830		6041050										1503060			1281520	1031960		3363720									2049920	2066270			1088750	1106320											1987910	1859150
	1170290	1337970		3451610										3122340			998781	929336		3416700									2058930	1799980			880463	1082390											1665110	2243530
	1960650	1584390		2958010										2456480			1104520	1343050		4306780									2364340	1758660			984777	1090670											1573000	2316970
	1159000	1397530		3619290										2176780			1179220	1088560		3462530									2550900	1783280			922709	1189580											1489440	1915670
	1538420	1355440		3692010										2315130			1113940	1166050		3339600									1998300	1598970			748551	1121320											1444360	1677710
	1285210	1334040		2750100										2016340			1124030	1182540		7482930									2207890	1732990			1609160	921768											2467830	2078800
	997861	1320130		8962040										1539060			912403	1058540		6702520									1803010	2247400			967513	1057010											829655	2175410
	1122830	1312670		7277150										2344990			1220590	1346480		3439140									1641040	1999830			1372250	840108											2505200	1805180
	1404290	1246370		3272130										2140860			746087	1130260		7334040									2123700	2235550			1344960	1130420											1404220	1544540
	1551610	1309110		5991550										2272410			656553	1766070		4402120									1859980	2103950			999640	1486580											1603070	1450380
	1033410	1020040		6477400										2157470			981331	1087840		2163020									1724870	1832380			936165	1398500											1647240	1744810
	1256120	1171770		3275670										3240010			1023340	1125450		6187890									1645420	2035610			1011160	1083310											1783520	1924930
	859150	1162590		3926650										1584320			1771210	1000900		7409060									1866760	1566590			1090740	1263210											1047890	1802740
	729419	1588620		4158180										2673650			940734	1274070		4873880									2073280	1313470			785673	1190990											1849230	1759680
	1804220	1480360		2571220										2089890			956783	1043320		5336520									1866080	1517600			970112	910147											1404400	1557120
	1476230	1179390		7302250										2786700			1080190	986341		4388300									1717880	1511950			795636	632568											1552260	2047700
	1450720	1390400		3431130										1446570			1088950	745837		3463130									2028320	1921720			984996	674233											1292120	2359630
	1428560	1815870		5787380										3236030			1161980	880067		3363540									1461530	2379470			1421950	970326											1491070	1676880
	1260700	1256180		6035470										1801060			1205610	957020		7300750									2342790	1463810			883994	349033											822924	1446920
	1216080	1303730		6258110										2442960			1673640	313287		4217690									1943500	1888270			918002	1097210											968231	2330470
	1076780	1160080		4685940										1549820			961292	964670		4256390									1978280	1364370			1886710	1085060											1602300	1816840
	927425	1219010		4074950										3377130			1735060	931658		2489850									2167360	1595800			1272420	939560											1555320	1774140
	1046110	1243630		2741440										2232190			500503	1135510		3669630									1820290	1907660			1346770	1247540											1589590	1898370
	945446	1344920		4960530										1974780			1703930	986668		5071600									1984140	1711360			947497	1238290											2432050	1582950
	1023400	1212730		8845120										2197740			1223730	1639300		6802330									2540500	2000640			1534190	2097340											1531840	1940150
	1197010	1738820		5159740										2439630			1371200	930578		5734420									2218020	1780370			1912660	941600											1589030	2130220
	1062110	1639340		5689080										2254440			1243150	1053170		3388030									2097700	1464730			1052240	938152												1482000
	1107710	1269160		5372130										2062180			938651	1275000		6585840									2313440	1820340			1035700	1172560												1534860
	849639	2112940		3257480										1205440			1050790	1090750		6398580									1544850	2125040			1200530	877865												2585150
	1209480	1486410		5009320										1498620			921421	1358820		3707090									1691500	1440080			1040840	1147670												1452100
	1358630	1519470		6278590										2877210			798944	1196650		6872660									865415	1937440			963695	1039250												1439500
	1190440	1469690		6047920										2132630			1143910	930760		6342010									1783720	1940870			1432370	952978												1713790
	1105390	1453310		3040620										2617780			857184	980301		7527030									1713840	2557250			638425	1152280												1230020
	1159700	1330360		3112330										2842410			1186160	1079190		3603330									1828460	2049030			662875	1058170												1539300
	1167140	926116		2935760										2179490			1197930	1206160		5521350									2117240	1351240			776876	1348350												1772730
	1127790	1088210		2516190										2556300			1230710	1128050		2445860									2128540	1528880			835920	1241000												1767210
	1504750	1198770		4620330										2571650			1255920	1185160		2399120									920797	943351			784096	781106												1613910
	1356160	1144490		3481730										1907680			940359	1268910		5362020									1666050	1814190			709658	1817900												1894470
	1267490	1124050		2681420										2295910			770878	1213530		3936050									2170250	1877220			712696	839099												1746720
	1420910	2139460		3067770										2356050			861332	1160220		5052520									2469690	2474940			1445790	1987440												2273580
	1148120	1548440		4036770										2366530			820545	1106100		5083450									2080720	1446940			936103	785737												1700060
	1168780	1579900		2389130										2495010			1351130	1286340		6257310									2508650	1899850			1197820	2074890												1600920
	1552220	1204490		3540950										2427500			717850	1292910		3580400									803594	1705070			694346	1181800												1582810
	1151280	990087		2466320										1701730			380005	689631		2835100									1627240	1840990			1561810	1018220												1645400
	1328050	1222900		3824280										2498830			1001720	442213		4730930									2562880	1966230			939853	998142												1471900
	1155420	1936830		2640410										2197330			1031500	1382410		3564300									2364760	2058600			932977	1316050												1347710
	736115	1415270		2926680										1920290			1144920	510596		7058380									1842900	1959130			943856	1684230												2240130
	1209620	1409060		4106640										2373410			1067670	903867		3220220									2206660	2039550			1297010	1129150												1877860
	1210430	1903190		2932810										2302810			977068	1143360		7337520									1876950	1940980			915514	1185620												2279540
	1193580	1727890		2676780										2499060			1157290	1415380		6012570									2441170	1422950			1067750	1166670												1645110
	1360560	1361190		4296290										2079310			907327	1510470		6223900									2032800	1604380			865991	1058820												2098300
	1376410	1650930		6707320										1866790			823791	1289620		2513600									1653150	1631000			1146180	1061870												2305050
	1118520	1983540		2663480										2692570			1024830	1101070		7341960									2209990	2151290			1116530	1340800												2437070
	1349460	1987510		2551130										2057530			1012460	1207020		4832970									1536390	1760260			1043560	879927												2020410
	1099560	1362190		3527920										1995120			1137210	807948		4213560									2297920	2386570			1019020	1172620												2086940
	948694	990775		5740880										1688740			1256040	814310		4630510									1532000	1746120			817554	1176100												2488940
	1101550	1441720		4134680										2521730			1183820	962962		6084100									2642130	2088970			1829000	946354												1478780
	1386170	1443440		7819850										2764330			854121	826862		6032040									1871590	1905390			839681	970584												1187660
	1536820	1397480		5609850										1883000			1201170	1052360		4465110									2625600	1388200			873036	1049220												1716650
	1069420	1153980		5424270										1879360			1751040	1089650		4954600									1667400	1715720			810924	797916												2250050
	1133010	1413420		4519000										2742620			1211550	942997		5265220									1842910	2623960			846940	960098												1802970
	1215680	1744540		7100420										2019760			1322380	933142		3355600									1811740	1774930			731099	914984												1863870
	1865160	1470950		2642780										1974020			1464360	815473		4972910									1685640	2557680			938504	1235570												1815520
	1258140	1874670		6079970										1960810			1652480	946641		2224440									1463720	1545870			2093260	1461580												1556100
	1280980	1598580		3245290										2023080			913654	1086770		3917640									593770	1656250			982491	1047800												2387580
	1125080	1448100		5684600										2398200			1206900	976621		5493480									1408710	1493600			1928670	1102270												1950380
	874129	1363600		4477020										2334390			1012890	1152280		3109020									1712510	1743190			975412	1123430												1597380
	982950	1156830		4051900										2161440			1325590	1050780		2575000									2341850	1683810			618703	1237040												2412600
	1179550	1163030		5909080										2418610			963055	1125100		5083180									1603350	1662520			1011680	1872870												1958410
	1065400	1198440		4018120										1740170			422822	1370410		4758450									1845220	1866520			748015	1061750												1310760
	908302	1485250		5460550										2453090			386300	894213		2269840									2019650	1938410			996849	827219												1739800
	1201520	1376800		3675280										2128340			966584	912359		12303900									1757120	1616600			380430	750074												2610760
	1263110	1406450		2340160										2116380			1013800	913868		3714460									1934180	1562860			922558	976913												1815190
	1309120	1696400		4880820										1893000			1139240	892488		6338460									2109390	1224670			497552	875946												2083470
	1748560	1486670		4728270										2312880			1001610	876388		5185550									1918220	1797980			711434	625097												2291530
	1677380	1334250		6251190										2152870			692864	609303		3949700									2028470	2448240			812172	805795												1997950
	1664180	669058		3332550										1946620			552981	757741		2488870									1949390	1963840			1089470	1046370												2061780
	1545420	596359		5877500										2229820			1112980	1022360		3987570									1672010	2136980			1133680	993346												1646550
	1373690	1446500		3579020										1950810			1319750	983578		5205820									1752500	2512490			1002920	1003210												1669420
	1305420	1281980		2543300										2109810			1482420	983672		6185910									1940510	1633470			1095400	706964												1538640
	2079150	1231310		8682060										2193670			1612440	1093590		3656980									2024370	1727190			1046080	1963280												1563640
	1229300	1092640		7994380										2075210			1301650	1165870		4038330									2590640	1260190			925611	847268												1541230
	1680540	1268600		5573290										2687670			1257570	1132760		4664170									2472970	1498480			914451	895843												2229410
	1035890	1314230		6294980										2012890			917446	1112630		2774320									1635840	1520380			843461	838311												2162910
	1361990	1681510		4997060										2100300			1116740	1016770		2788880									2267270	1939190			1809380	802406												2005940
	991834	1796590		3515740										2082610			883928	1060340		3858610									2242040	1782260			1151690	1145230												1506790
	523902	1433950		3695540										2216580			895760	907387		7563910									1725630	1946200			1275040	1237550												1780090
	705297	1508210		4999180										3241160			1817770	802801		3001950									1842310	2448810			1144990	923713												2009860
	821427	1079570		2719350										2299050			1220070	636580		5113830									1462140	1650140			1294820	1447560												1674780
	1190550	1606610		7854490										2297960			548116	1027610		3012790									2117410	1628610			1053520	971110												1904840
	1143650	1900090		3656330										2495960			486553	731822		5452940									2465580	2078280			1031540	1309200												1382290
	1022940	1702550		4217440										3316990			1107180	1165620		9419700									2223920	1431540			1237790	968177												1867860
	1961130	1291180		2612340										2435700			933645	1611980		3980350									1813170	1555130			1138970	932867												1628020
	1245040	1463550		3333360										2026770			1007820	1394840		7209100									1878740	1461450			983574	1102660												2081630
	1819680	1100030		5476160										1932170			1101510	892821		7779460									1650580	1661580			1182930	1020580												1573530
	1401470	1281400		4121910										3306430			1139790	354324		6835320									1932620	1857180			1601140	827393												2117780
	1005230	1305550		4740500										2060470			976592	915486		6290430									1988170	2169660			873222	911380												1596580
	1356170	1502400		2426090										2440390			798651	1149300		2344440									2090060	1485510			430919	805967												1581740
	1256280	1132570		4693370										2228490			817771	1149290		6572460									1741300	2540230			974232	758975												2007520
	887915	1935380		3700720										2943980			591550	1783130		3004010									2313320	1725540			1075280	1343160												1818960
	1045990	1385070		5100840										3364600			998311	866148		4613880									1933420	1489190			917185	1024060												1338880
	1519100	1269870		3671880										2532400			1223500	951518		4825490									2581640	1508990			1000400	1119900												1867560
	1053610	1232120		4496520										2322460			978588	1174220		4469010									1559190	1632430			614736	961641												1701600
	1069460	1219220		2955490										1921140			1307020	1102170		7114860									2562290	2151870			566376	1169280												2124530
	1512170	969946		5365160										3267580			1577500	1115700		7869750									1670320	1863490			887512	915318												1414510
	1191340	900964		6185640										2551060			1188690	1181800		2523860									2239220	1869810			925636	1107910												2479620
	1285010	1305690		2588310										2537010			1156290	1768260		8069970									2338980	1891600			1059740	1614310												1760100
	1463270	1310720		2583360										2298930			996911	1043480		6098440									1707030	1927110			1088540	1325130												2024670
	1432850	1295340		5462080										2968760			619034	1299030		5017330									1916760	1517980			789927	890568												1781830
	1607920	1442300		6530850										2764870			919636	1088600		2864290									1742520	2364070			817614	1287280												1609440
	1516000	1269310		3066640										2298910			903090	1062450		8429360									1811910	1862550			962524	865381												1866430
	1292300	1170900		6664730										1699970			1924460	1404840		8677760									1513920	2401200			1032630	1134340												1618840
	1449340	1582540		6114140										2577670			1142410	852927		9619120									1370060	1656150			1067120	1342750												1729570
	1674930	1464390		2483590										1697340			1078530	925169		7104700									1444650	1802410			899660	1594380												1867760
	1132370	1913960		3198860										1924340			1396030	873083		2862730									1777000	2357140			1208300	1004230												2058770
	1265410	1293650		4978110										2124730			948906	600479		3514290									1913840	1621180			1423020	1185040												1499130
	1420320	1190900		4943950										2331630			1373500	810062		6580130									2361960	1684230			946653	1090160												2013400
	1268800	1660300		7016710										2126600			1081150	1119900		2207330									2474400	1493290			1086280	979897												1696830
	1542040	1181530		5179330										2537160			1006650	938010		5063000									2027620	1995410			918360	898539												1565150
	1396960	996056		6608370										2145000			810971	870856		5833940									1799050	1924390			1006450	1934870												2166640
	1202420	1235200		6392190										1452830			932022	903948		8872740									2603620	1507800			802647	1128750												1812050
	1011560	1266840		2333640										2079310			1143070	1104350		6364130									1525650	1574330			785568	1582710												2152730
	1688140	1179840		4822760										2288560			1146970	956477		5640110									2255300	1834840			420708	995473												1738210
	993127	1533990		2775240										2709720			1341560	1009000		6942870									1385740	1680880			680915	1046390												1758030
	1611630	1219120												2719680			1742530	1261950		8601710									1604840	1945890			931747	1085600												1927160
	1737490	731635												2628620			1071450	1064340		5777820									1884900	1660900			1002120	922055												1289500
	1296620	1123410												2080440			889047	1067070		4707070									2154380	1924860			770702	655866												1876110
	1389410	1920580												1970290			936430	1356950		6691840									1845010	1662160			851726	413034												2518130
	1890620	1463580												1830890			898524	1001040		4762400									713165	1506120			879740	1564300												1564940
	1190630	1155270												1769460			869439	1463090		2285790									2058590	1426310			1067410	1358910												1665310
	1385530	1437120												1806520			428711	852095		3240390									2358760	2550870			977226	1447910												2386890
	693600	1398780												2875840			1075070	1413320		2193830									1777280	1781990			1752380	1397390												1706420
	644066	1431830												1994880			1117720	1139000		6288620									2430200	1970460			1076710	1117580												2231710
	1913010	1373910												2019930			1630300	1232850		4656950									1360030	1321160			1175880	1045420												2300560
	1157360	668985												2974980			727718	1168170		2145640									1954980	1836620			1223230	1035260												1545420
	1506890	1184760												2414470			992428	1071860		2591980									2180830	1447500			988501	887896												2459680
	1811960	1177360												2135130			1930670	1088120		8160480									1813050	1392290			1088640	1452550												1610050
	1198590	1185190												2544810			924805	1023320		2557140									2432070	1807740			896754	1570340												1583790
	1349860	1128360												2732430			391105	1061400		6213400									1739120	1652000			855790	660224												1512860
	845858	1095970												2137280			919564	612658		7880680									1625120	2253120			880978	763173												2206710
	1157940	1289990												2319180			1038780	609743		3202440									2176980	1687800			780649	899742												1600790
	968653	1148160												1633010			1221590	743620		5419160									1636930	2242580			839256	1204320												1730410
	1304400	712990												2832100			1055850	685059		4154870									1850740	1812130			1160050	1183720												2351040
	1001670	1432420												2434110			1043960	1049510		5266680									546389	1632830			1104280	1033740												1540740
	1246650	1461100												2052110			1493790	1291520		6727580									1910960	1892620			1147720	1219780												1365060
	1320850	1395380												2018980			1680310	1134410		2618890									1878790	2199090			1100740	964822												1416520
	1374350	1321620												2910600			1025040	1048390		2328930									1788740	1505460			1185090	781593												1448620
	1338220	1276040												2457660			1400230	1526860		5875200									1922080	2491740			1054530	1175180												2205620
	1319350	1611730												1311620			1192100	1292320		7250790									2628510	2024400			838968	1197860												1784100
	1103340	1966590												2375640			1439070	1267080		4378770									1929000	1317440			1005940	816382												1858540
	940367	1465430												2349440			1071820	1049200		3898070									2321060	1395640			951187	1219640												1429460
	1175900	1890690												1928770			881083	995922		6001640									2000670	2470010			876956	1111150												1342560
	1192860	1082220												2253100			889430	1449060		2681580									1864810	1992240			939156	1300180												2160740
	1396170	1386500												2062300			966725	1465360		2613310									1974240	2271440			917879	1223830												1760340
	1777310	1561130												2110470			951748	1386820		2117550									480588	2304680			971740	1192220												1651170
	1295540	1294550												2029610			749832	592916		5046770									1739260	2589740			921192	1141690												1860850
	1195440	947371												2021940			889200	1109460		2895930									1739340	1695630			1948580	1030800												1579160
	1091580	1570760												2324240			799792	1210880		3428480									1850460	1822260			1281390	1035950												1642550
	1982590	1434020												1680400			971250	1076500		4972770									2073380	1368940			891603	940625												2603960
	1010990	1921180												2179700			746577	1126340		5817530									1281260	1451560			1728020	966160												2300370
	1158750	1262840												1431370			842012	1168480		4429770									2042920	1411460			909373	848899												2237640
	1237490	1619790												2641590			904178	997501		6866780									1724700	1522630			1603280	933693												1883610
	1012230	1804230												2733060			941161	975084		5553320									2013000	1060560			1881740	522235												1915260
	1424260	1312840												2684400			930905	1070950		4808480									1979950	1838770			906763	597458												1419000
	1278220	1892240												2095890			906498	1170320		5234770									2026840	1469200			1088510	1422650												1718200
	1105180	1090500												2352370			1019950	1340770		3713810									1911460	1636960			1175960	925163												1992120
	1494950	1973100												2277380			920603	1290020		5604900									1990930	1605900			1332170	943020												1733040
	1842620	1511220												2207600			908725	972253		4271620									1692900	1703450			983311	1707500												2154090
	1267680	1267400												2435600			1127090	832333		5220290									1365660	1427690			1928750	946027												1208060
	1519780	1365920												2241170			970365	1052870		3232020									1636730	1746340			1277730	1068260												2312060
	1367520	1883020												2700620			611579	1044730		6231220									2461530	1114750			957758	790529												1332970
	902368	1174130												2604410			891787	517880		5053870									1539090	2118890			824268	895687												1311650
	1746850	1323940												2623560			944938	493915		6432700									2143080	2018770			1208390	909932												1604950
	1339140	1263940												2766810			1125640	338097		3006000									1770070	639625			821352	730052												1444250
	1549840	1155540												2667840			1123900	833631		5728390									2049640	1549540			1398210	1070850												1477620
	1278150	1047510												2521660			1378460	1370300		4613020									1746740	1528150			2042070	1281870												1456470
	1198970	1272720												2205840			1099880	945793		3741560									2149800	1469990			1351520	1166640												2632380
	1119950	1691930												2483030			1266940	1056380		2903780									829075	1547940			1164660	1188170												1576240
	1110090	1159620												2200980			1112700	908747		2325700									1745810	1718330			1007750	1058750												2228760
	1429970	1382540												2488330			1009690	1104850		3121370									1689910	1667910			2060200	1344520												452510
	962407	1191360												2555800			1090440	1144840		4317980									1782650	1971920			1017770	1148680												2522520
	1017780	939656												2586190			1102110	1305140		5954430									1706690	1869940			1164960	1185180												2385150
	878117	1183430												2539860			1050150	1199660		4885440									1550720	1985340			964107	1348960												2085590
	1091140	1369610												3167040			1102170	1120550		4513470									1957690	1916200			1197770	1228400												1226930
	1185710	1669320												2137990			972324	1021000		4821950									1642970	1715770			896056	1072710												1754630
	678452	950614												2462270			1990770	1119230		2453350									1684080	2213290			495993	904151												1928240
	660700	1385090												1974860			389331	1388650		2393430									1301780	1531120			904399	887081												1628500
	877895	1458940												2160170			383992	1103350		3363640									1189340	1494920			1799010	555729												1636390
	699590	1357580												2134910			986479	1097470		2875880									1893110	1777870			827388	883789												1428970
	896947	1605300												1935780			979604	1166480		4846060									1711210	1822370			954520	566166												2279380
	1319910	1422360												1976330			1004000	1121730		4953820									1568400	1797770			639686	991065												1514510
	1227320	2140500												1634740			1241280	1172880		7392830									1804010	1882130			937501	1107680												1761580
	957714	1475000												1934740			1270960	1106440		3738040									1940820	1530610			1017220	1176920												1236210
	937750	1567380												2584600			1065510	988005		4191980									1432150	1503240			1423810	928951												1592170
	1164210	1631740												2057750			1191660	817480		6526220									2623230	2383310			899589	902855												1385770
	1114680	1292080												2415720			1022510	868619		5738280									1769960	1966940			708773	1192630												1924200
	1037400	1387300												2283270			1023830	1681810		7629430									1833200	1539770			863567	1468630												1568810
	1057060	1478650												2486000			1071120	906641		4329220									1699950	1599870			1044050	1419680												1394480
	1150520	1103480												1794480			1123970	1098630		5499710									1471610	1833120			987768	1831400												1686110
	1049590	1270400												2370470			1277690	1280820		3174320									1388620	2078320			1041590	1428960												1880720
	1156570	1234580												2982250			945968	1000750		3899300									1547740	1573010			1226470	1005480												1530000
	1195930	1138350												2611680			1584370	1078180		6153870									2119840	2204120			947845	925449												1294680
	1095640	1269410												2005970			968740	906800		6128850									2040820	1852900			801406	891067												1911280
	2039030	1416260												2588140			900748	1534820		2635390									2193160	2030360			783875	997208												1807680
	1254170	1290840												2289440			710129	1003380		2402840									2297820	1648330			711896	720656												1486000
	1366140	1561100												2494310			625922	1169630		3669980									2063060	1969800			882715	1299930												1699970
	1107720	1322070												2070040			887549	1692160		4799570									1643930	1755820			1399580	976144												1771660
	1664470	1967150												2521120			1829860	874467		6948840									2507230	2011120			937131	1035990												1624470
	614896	1405520												2179350			1008130	984457		2657650									1796560	1641190			1859250	1287950												1348780
	1149620	1233410												2073630			1101590	650108		2651330									2127760	1925050			1079540	980018												2134300
	923114	1192370												2540940			1105000	1096840		4778850									2174450	2260230			685962	1798210												1697940
	1134620	1646500												2465720			1046720	908977		2398080									1474600	1730750			658975	993130												1948850
	1162440	1796650												2059930			744209	1154220		6383400									2326120	1667640			349547	868873												1418130
	1195910	1531300												2588970			762743	1424210		3851830									1648690	2122400			839863	1170690												1846870
	1366040	1388790												1669300			1335020	1016600		6159860									1984680	1737970			772473	1320090												1812870
	1109430	1847130												2176580			1074960	1262150		2576130									1672560	1450330			1262500	1080360												1411850
	1222210	1392370												2620000			1006900	1419220		5834860									2173120	1962320			857930	1703500												2099930
	1225130	1975560												2115950			1143670	1270240		6186770									2260260	2166610			830039	1119780												1885140
	1058320	1431270												2188170			1582790	1410440		4794790									2463900	1786080			808373	950742												1837300
	1380400	1159210												2583960			922279	1462930		6014510									2136140	1662840			1111940	470432												2063870
	925273	1380620															959648	1003170											1808560	2075110			990861	703740												1484190
	1014760	1306800															802014	1223380											2316780	1472460			1430450	1044330												2036540
	1042650	1099600															968541	1213440											1605980	1957100			1181590	1417260												1791070
	538178	894925															982381	1197100											1508930	1763160			998226	979800												1569440
	1192260	1448180															775559	919603											1484760	1447180			919627	986369												1730030
	1231270	1700300															937103	750230											1551120	2312590			904143	964228												1307920
	1212320	1653450															1000450	718842											2058200	1956260			674546	1119880												1871280
	1912360	1448700															1046220	521198											1810910	1492090			785025	1283050												2521630
	1418560	1087920															975479	689566											1950840	1772800			929847	1088590												1582680
	1382140	1916130															2068790	841879											1286560	1546370			1111880	1238200												1547500
	1295410	1019440															1224660	519852											1831670	1480600			1020790	950014												1776660
	1151600	1019740															903933	1168120											1854910	1684110			1021660	1421720												1678930
	1088150	1369320															989911	1211210											1856220	1608480			1158480	653717												1348930
	990711	1108920															753583	1348450											1867030	1978760			1179650	787294												1789630
	1445210	1522700															1975080	925738											1660310	1749430			1273460	1069720												2306260
	1180030	1039740															1306230	1039400											2353090	1668950			1071790	1123540												1913580
	1815580	1162080															1078190	1217620											2234900	1623510			2014420	802650												1858570
	1712730	1071660															1087850	1088820											2532480	1502160			1245580	2070780												2242500
	1185590	1162250															1739350	1091910											1535970	2097090			992849	1515060												1975170
	1099710	1780380															797589	1274990											1860600	2057370			800394	1389820												1501460
	1010420	1027440															1137520	1111130											2359730	2103200			892815	1218490												2003550
	1216030	805064															1084460	1824470											1798340	1587920			893799	1187790												2102880
	1064080	1390240															1397920	1572370											1798600	1707120			1017030	1396630												1536700
	1251550	1168880															1022670	1057730											1800720	1897570			1614830	967952												1962490
	1387260	1600760															704659	1482040											2033740	1800200			1188490	1309080												2246120
	1428920	1055400															1079120	1097120											1871680	1603100			1125620	933995												2536170
	1352300	959467															988542	773708											2305090	1675240			957296	958420												1716380
	1548460	1453530															852316	581662											1990890	2037150			1006790	1170700												1687580
	1273960	1477340															1244640	905497											2454210	1466280			968107	1073400												1894240
	1522810	936898															1026460	1054990											1537430	1707500			962175	1537260												1889310
	1176140	1492460															1220200	418621											1946480	1480750			957950	1057320												1972120
	1900970	826389															1125950	1068340											890352	2165120			971613	956970												1794370
	1002200	654055															729529	1038230											1683430	1708450			1459100	1198570												1520340
	1104240	1413450															1590980	1287390											1922100	851534			1012810	1736870												1858170
	1117600	1378030															1044030	1353770											1981970	1301400			1071850	1097890												1551800
	1137230	1325310															1170140	1124970											1865900	1657780			1150800	1033660												1647970
	1250500	1374460															1075420	1272960											2256260	1451830			1109170	1223600												1243050
	1025580	1543500															1182960	1173120											1827400	2633240			903382	982591												2324440
	1175960	1406480															1280060	1085450											1682580	1322530			1177450	1275850												1540310
	1522990	1204160															1112050	1199060											2120290	1997510			1411180	1238040												1355340
	1141430	2080000															764600	1209160											1683100	1950670			1149770	863144												1769870
	1998190	1434720															693561	1205980											724342	2285280			1164470	1533420												1541660
	1046400	1575410															952171	985331											1946610	2171620			806376	1254660												1738520
	1593080	1532160															496185	988387											399773	2036360			603875	996805												2247600
	1186590	1358670															603374	1107470											804021	2269710			1353200	1764530												1346120
	965629	1687610															822422	819396											2543130	1708760			1371910	924417												1567290
	1203000	1271500															1099360	1176630											1692250	1753600			807598	1074750												1554130
	1226220	1032720															1357480	1241220											1497240	2335680			979684	1164160												1212550
	848237	1037540															1019600	1110420											2181370	1694030			1070840	2301980												1409500
	1151770	1098930															1049040	1228120											1814560	2409160			1141710	2200470												1879750
	1290750	1101270															1066820	1258500											2280680	2002660			1491750	1947480												2213470
	1343810	1652270															944995	1308810											1877170	2060160			1399540	1693340												1491060
	1564780	1106900															820461	1220060											1542960	1541860			1185800	1930830												2535330
	1302890	1431150															835542	1177980											2609910	1400420			709454	2211310												1191620
	1257770	2181360															685003	959720											919616	2278490			911490	1630900												1830300
	1160850	2088700															1105520	1139310											1962170	1938090			1103560	1916420												1208680
	1334750	1041500															1089990	1323190											1576030	2138670			982663	1895090												1931770
	1904320	981386															2098190	1333470											1821970	1613310			1196030	2353990												2332330
	1467360	1212550															1023120	1103200											1523960	1632640			926597	2091200												2086250
	1781250	1396440															1092800	1443440											1740140	1964000			876487	2009670												2354420
	1027080	1371560															945976	909625											1659830	1816060			787669	1938480												1740200
	1019110	1190460															1088550	1110160											1635990	1715740			891558	1433310												1620820
	1182260	1243240															1010920	925904											2447180	1417650			779091	1502610												1916380
	757952	1548530															1135260	1026900											1505300	1553530			2007090	1686460												2245530
	1344890	1007880															1263970	770461											2128390	1463680			2051420	1858910												1784430
	896391	1320430															1669080	822449											2234070	1634980			984789	1587540												1417080
	1456870	1189600															755737	588132											2593960	1958590			1542160	1923350												2015420
	1339190	949823															967257	1193920											2092500	1732210			1399650	1674440												1412490
	1389690	1256840															1036750	949167											1802670	1354860			1017970	1943300												1332520
	1053660	983223															687113	1196930											1492430	1944380			1375660	1915290												2264960
	1171260	474876															908982	1119990											2320040	1442230			1205220	1814320												2165920
	917091	1867930															665277	1061880											2364060	1774600			913455	1518000												1032430
	2026080	1874240															810367	1162490											1982470	1424320			877789	1687170												1632670
	1222690	1278620															721953	1224940											1609760	863299			1119740	1849670												2025280
	1109790	823235															781860	1029730											2047800	874119			1234610	2376740												1573080
	1192170	835451															1182900	1278410											1761380	539770			1095910	1756670												2183860
	1073960	1178060															1296430	1164860											1897920	1707520			918661	2096840												1609560
	1079070	1422730															1212700	1349760											2305760	1861450			866563	2430040												1778030
	1166380	1429760															1162840	1080370											1912930	1425430			1230430	2339270												2118160
	608653	1003850															1035520	1018080											1857460	1691250			1228490	1913640												2255580
	1272310	1130440															1207280	681977											1753880	2002490			962026	2116380												2452680
	756171	1674990															958978	846899											1751720	1667250			1049810	2525330												1863600
	1585860	1392760															1150630	1131900											1016280	1486310			933768	1085090												2220750
	1087320	1370670															999232	1043830											1859830	1842670			1045380	836859												2552870
	1179240	1548900															848911	919440											1922280	1704510			1023700	2092550												1677960
	1538950	1077110															1042440	1000850											1773180	2489670			1624970	1300850												2195700
	883929	1553930															895645	1119140											2634830	1871790			938977	1968800												2122980
	1124290	965504															747723	746922											573656	1705280			737349	2088030												1850160
	982036	912423															980250	892059											2563470	1828260			1199350	2225510												1828550
	1023840	1521940															1834510	987389											1857500	2123620			763071	1539920												1933700
	1387990	1586240															916773	870965											1883690	1487700			1079600	2143000												1657210
	1458550	986979															927021	866538											2251400	1830340			414595	2079060												1564660
	1311650	1561130															1829280	892399											2136190	1855680			1062400	1591500												1940790
	1238210	1438400															1016020	852861											1903390	2052680			1109440	1331480												1492400
	1618780	1708360															1086380	1194130											1563810	2415070			1085650	1569390												1577960
	1011470	1983960															868522	888070											1936520	2214230			1516210	1836330												1412980
	593756	1644300															2028350	1296060											2234370	1646950			1225140	1360530												1685360
	2071800	1362090															328048	1081590											1681310	1766540			904353	1242810												1696580
	1000670	1881570															1651950	1504170											1910320	1222430			1145190	1735910												1503730
	490246	1792600															824015	1322320											1667950	2502150			1026830	2148360												1495970
	1622410	1696280															896081	1738700											2628910	1457170			1099100	1705100												409324
	1115060	1717400															798182	1744270											2244620	2019990			698363	1829860												2442060
	970161	1700170															919000	1950040											2288000	1680570			692264	1024480												1847960
	1174850	1978000															1130570	901869											2322060	1189870			925475	1345890												1520400
	784771	1695080															796689	837262											1503980	1407570			825840	2017650												1517530
	1198280	1091510															775713	2094170											2086550	2206380			672139	1597400												1556040
	1096190	1227000															872333	816801											2005960	1528520			981531	1541870												1772040
	1153040	1566510															1002690	790449											2629270	1360570			1759320	1538430												1788340
	1202300	1127100															810471	1537760											2147060	1601820			886319	547935												1707080
	1155940	1301830															818662	1265260											1484640	1566290			1341710	1376300												1059220
	1248960	1045050															1317320	1092720											1829260	1523930			1132950	2058670												1862010
	1198250	908604															929423	1459590											1776360	2055900			1127990	1940500												1603160
	1589500	1548380															1252150	1195590											1567080	1741410			1170400	1735290												1604610
	1058540	1412460															900139	1400510											2328020	1424360			1070730	1794390												1901120
	896094	1439350															1126050	1204220											1993190	1366370			1035540	1723850												1496780
	1036130	1629410															679773	937431											1859580	2372840			1006190	1931930												1457980
	1308280	1650140															1199660	861080											2117460	1801100			956649	1412020												1751890
	911030	1699240															333576	885339											1892380	2159630			1245060	2530080												2044600
	1327690	1387450															1104610	1101310											1591020	1667700			1388960	1904390												1927630
	950245	1112610															869525	1442970											1801200	1999280			835731	2087860												1606440
	1356000	1214290															811606	1006060											1553500	1655980			827039	1749720												1633290
	1213510	1318690															1104400	964792											2150710	1548280			1128450	2067380												1313820
	1059440	1199670															924819	1322540											2183950	2058760			1048100	1851310												1924920
	2148540	1507940															1244500	1333500											1755820	1800640			944840	1377880												1503040
	1176170	1584660															784529	1079830											2020580	1451880			980536	1341330												1310660
	1287620	1130300															821934	1168470											2130330	891225			1407420	1557710												1778060
	1446220	1380100															923431	965990											1463270	1673270			1181000	1502340												1355290
	1062260	1481840															1218830	911018											2249520	1706720			853003	1454840												1703250
	1235990	1291180															981822	1323020											2060940	1939610			789161	1664350												1767170
	1531380	1804400															1297500	1131690											1821240	1567560			897734	2441320												1848510
	497232	1255300															1066820	678284											1672580	1966680			911175	2452750												1768100
	1286690	1197420															1413550	655683											1857390	1774250			1850840	1421350												2270320
	1221910	1144620															1379080	967562											2451200	1797390			983755	2566220												1931710
	1100330	1084490															1031460	851318											1568830	2121660			1712000	1391420												1888450
	1130600	1298970															339482	2076600											2252070	1199790			1257200	1462760												1810550
	1268900	1174580															829485	1208290											1580490	1597570			897506	1495260												1785790
	1065300	1218260															915731	1709440											1602880	1773970			1654890	1531260												1443220
	1441430	1672930															886590	1425450											1735370	2293690			608615	1764900												1513320
	1011620	1281770															805821	1352470											1587500	1356480			893945	1493410												1788400
	969620	1553080															667045	1504790											1643210	1814550			959713	2042890												1384660
	1364860	2192540															644458	1435310											1825740	1627220			387438	1665800												1623800
	1343720	1109040															827686	1274010											1814170	1829010			1061930	2326720												894474
	861009	1141770															753021	1115870											2296690	2267080			982291	1652900												2466270
	1109670	1390380															1423170	1029760											1974340	1551290			1171300	1521310												1838400
	1313720	2062600															1458100	1380210											1552980	1907820			1155210	1241290												1966340
	690647	1740360															1051360	1077230											1639860	2053260			1701850	1764590												2331100
	1301210	1397220															989023	875222											1672550	897912			1190020	1550340												1853130
	896568	1269490															1032320	313730											1956470	1667410			1020990	1836130												1873900
	1049060	1571010															1251090	856986											1937960	1668790			1650600	2137690												2168140
	936803	1478570															1231050	949078											1442940	1906650			1014230	1909270												1959500
	1157020	1390820															1080800	809917											1603200	2125910			937104	2055340												1911280
	785611	1328720															1131000	1072910											1633310	1575680			949341	1378020												1406650
	971815	1204930															756911	908264											2013180	1412940			1259280	1536470												1464400
	1354910	1112570															919647	1054330											1495140	1752400			1410300	1537200												1422500
	1008440	1157220															967664	989266											2179480	1782980			934285	1467180
	1339820	1194540															795759	1011950											1999530	1499560			1010410	1472020
	1338320	2060020															933380	775808											2603600	1831460			1066550	1789820
	1398650	1293340															1004100	1226680											1915520	1834480			1012700	1478020
	1117720	1432240															761819	1236240											1687690	1689220			1119880	2233860
	1213340	1245830															545981	886128											1715170	1711640			1112630	1467140
	777163	1840060															860709	1009820											1600970	1438120			1148500	1902090
	1250110	1418010															1365920	1008660											2561340	1474210			697080	1804780
	1181780	1451870															921964	1230080											1698950	1413990			762369	2366120
	1172010	1732570															994323	1020680											1880340	1618850			1370390	1765980
	1412710	1315520															1490840	1040450											2146540	1805020			762611	1775360
	1087440	400129															1317450	1320520											2257940	1368320			808218	1764150
	886835	1252880															1120770	1205720											1978100	2515470			743037	1522840
	1057710	962616															1098290	618394											1928100	2381980			1054210	1660060
	1049010	1152790															1206170	987369											1346350	2110540			940178	1822090
	1066830	1404480															815416	974011											1725080	1735300			1022250	1509490
	1212320	1495960															781311	814298											1633390	1862720			1115040	2032920
	840593	2164280															1074890	789471											2143160	1756780			1152190	1710570
	988604	1420720															1068090	881658											1522240	1861290			832395	2055450
	1279290	1430940															1343510	1005510											1885050	2108680			861025	1625530
	1414040	1364280															1212200	1414460											1437810	2637990			937319	1063860
	1227060	1162730															1687950	994219											1734060	1230540			806839	1608670
	1020920	1278120															1022860	1046080											1979290	1714880			938800	1755260
	1002470	1277020															1477700	1090200											1612310	1752960			1138020	1604220
	909894	1385560															1203380	1127300											677801	1504920			1257240	1755870
	1064540	1089780															1008810	1414540											1475900	2073970			1130280	2131190
	1288990	1012580															1096050	910930											1789650	1486320			1054140	1670530
	1190100	1192930															942915	1323000											2471310	1426030			935970	2446150
	1232620	1150090															921620	1027170											1613990	1373020			1073070	1722720
	1116900	1397320															1163660	1594460											2133450	1883380			1075810	1919590
	1151220	1295360															992751	1189600											1734050	1988020			970789	2569440
	926263	1350490															1064560	1238280											2003000	1608420			587837	1601430
	776298	1215150															947162	1096760											1793890	1614480			548541	1604360
	1362780	811036															987029	1599840											2085190	1981500			1037470	1706760
	898204	1013100															1009380	1051600											1165560	1824160			686050	1814820
	942362	1136540															928229	1181880											2052570	1618020			943054	1462480
	898536	1250090															987739	1834190											1701190	1929730			948827	1372130
	1221390	1047760															980501	1030290											1459590	1777380			1932950	1655450
	1346580	1043660															951741	1496520											1468220	1782370			994449	1540910
	1429250	1460430															881593	1074610											1501290	1876440			1162910	2102540
	1268420	1173870															716136	1880220											1637240	834065			872323	1811960
	1615260	1167280															776540	1168450											1456590	2250300			843086	2515400
	1166590	1349170															923208	835788											1940190	1816430			916793	1664080
	1129660	1289250															931552	961728											1657500	1771150			966179	1837500
	1147780	1132070															976076	924358											1750340	2062420			1232210	2005020
	1051180	1741280															443645	1726800											1962880	1570980			900933	2424710
	1223900	1205250															993436	1231360											2066000	1562430			1154950	1970470
	1197500	988948															416658	1066080											2294230	1643440			1336160	1877530
	1248130	976831															940510	1265190											1676690	2048770			1172760	1839430
	1008130	1309770															973727	1077370											1501100	2101860			377275	1209670
	1182650	964291															1184940	998986											1642070	2021140			1020090	1465710
	1019480	1806650															1162190	873141											1734060	1692270			448169	1969070
	1087530	1901390															940408	1193390											2090360	1853860			929379	1812300
	798713	925425															966740	1292530											1480570	2211030			982121	1772400
	771438	1127860															1090170	1244250											2375280	1490480			1124990	1529830
	1867710	1359960															861302	1061960											2032520	1616320			1070390	1582390
	1755640	1144750															609090	851040											1666790	1741990			933991	1180300
	1214020	1825670															527936	1505740											1991390	1376140			1030680	1482370
	2037000	1288300															942300	674929											1831600	1697830			909881	1712770
	1448650	1508940															825036	1004670											1347630	2015550			753304	1823310
[truncated: 2,100 more rows]

## Sheet: Fig 2b
MCM7
Repeat 1		G1	early S	mid S	late S	G2/M
	siCont	1	1.41631	1.32618	1.31545	1.33691
	siE2F6 a	1	1.44601	1.32864	1.45775	1.39202
Repeat 2
	siCont	1	1.53746	1.42363	1.51441	1.51873
	siE2F6 a	1	1.79973	1.43572	1.42625	1.48714
Repeat 3
	siCont	1	1.40413	1.38835	1.4915	1.53762
	siE2F6 a	1	1.4656	1.39558	1.52457	1.50614
PCNA
Repeat 1
	siCont	1	2.37653	4.23993	3.58844	1.75657
	siE2F6 a	1	2.15094	3.92767	3.28459	1.74214
Repeat 2
	siCont	1	1.78109	2.64013	2.63847	1.86567
	siE2F6 a	1	1.53007	2.26154	2.5035	1.86713
Repeat 3
	siCont	1	1.36364	1.825	2.03864	1.82273
	siE2F6 a	1	1.45532	2.0383	2.28511	1.81277

## Sheet: Fig 3d
EdU
Repeat 1		G1	early S	mid S	late S	G2/M
	untreated	1	10.9436	23.5882	20.6798	1.56417
	Dox	1	9.92958	18.6592	17.5423	1.53803
Repeat 2
	untreated	1	8.00543	17.1617	17.1576	1.60734
	Dox	1	7.77657	16.812	16.8787	1.62534
Repeat 3
	untreated	1	9.60026	19.5343	20.5369	1.57916
	Dox	1	7.75099	15.307	16.1001	1.66008

## Sheet: Supp 1b
siCont	1	1	1
siE2F6 a	0.00146215	0.00341427	0
siE2F6 b	0.178586	0.000963206	0
Normalised to loading control then siCont values within each experiment

## Sheet: Supp 2c, f
MCM7
Repeat 1		G1	early S	mid S	late S	G2/M
	siCont	1	1.41631	1.32618	1.31545	1.33691
	siE2F6 b	1	1.41943	1.3819	1.5011	1.51656
Repeat 2
	siCont	1	1.53746	1.42363	1.51441	1.51873
	siE2F6 b	1	2.14152	1.40854	1.44726	1.498
Repeat 3
	siCont	1	1.40413	1.38835	1.4915	1.53762
	siE2F6 b	1	1.39903	1.39538	1.52433	1.57178
PCNA
Repeat 1
	siCont	1	2.37653	4.23993	3.58844	1.75657
	siE2F6 b	1	1.92658	3.13803	3.11013	1.6417
Repeat 2
	siCont	1	1.78109	2.64013	2.63847	1.86567
	siE2F6 b	1	1.61557	2.28307	2.4796	1.80099
Repeat 3
	siCont	1	1.36364	1.825	2.03864	1.82273
	siE2F6 b	1	1.58648	2.04573	2.26441	1.78728
MCM2
Repeat 1
	siCont	1	1.42762	1.19551	1.05574	1.1198
	siE2F6 a	1	1.46774	1.22258	1.09194	1.14677
	siE2F6 b	1	1.47258	1.27415	1.12359	1.19321
EdU
Repeat 1	DMSO	1	13.9199	28.3018	30.7686	1.60059
	Roscovitine 2h	1	13.3996	27.7047	28.9478	1.62795
Repeat 2	DMSO	1	12.1007	29.2256	27.7922	1.49738
	Roscovitine 2h	1	9.04788	19.7002	15.7174	1.46468
Repeat 3	DMSO	1	17.0981	39.9667	36.1926	1.63148
	Roscovitine 2h	1	14.2275	31.2416	27.0388	1.65432

## Sheet: Supp 4f
Repeat 1 MCM													Repeat 2 MCM:													Repeat 1 PCNA:													Repeat 2 PCNA:
siNTC:	G1	early S	mid S	late S	G2/M	siE2F6 a:	G1	early S	mid S	late S	G2/M		siNTC:	G1	early S	mid S	late S	G2/M	siE2F6 a:	G1	early S	mid S	late S	G2/M		siNTC:	G1	early S	mid S	late S	G2/M	siE2F6 a:	G1	early S	mid S	late S	G2/M		siNTC:	G1	early S	mid S	late S	G2/M	siE2F6 a:	G1	early S	mid S	late S
	5183.24	5392.98	5978.34	6951.84	5017.02		5466.56	5519.57	5315.4	6878.93	5810.87			4321.09	6039.12	5466.77	5100.99	5253.21		6770.97	5849.01	4921.87	5294.39	5054.56			6257.77	7391.47	7028.02	7454.2	6353.79		6118.18	7355.22	9598.44	7838.65	6192.15			5510.8	6938.82	7457.45	6481.93	5997.69		7981.29	6761.38	7651.45	6505.05
	5333.72	5009.52	5424.73	5399.46	5061.96		5587.89	6664.61	6280.88	7329.35	5310.47			5032.67	5226.19	4794.7	5014.19	4684.54		4837.41	5762.25	4553.11	6090.3	4959.2			6299.13	7527.01	9436.28	6996.85	6430.1		6155.29	8329.1	8772.7	7641.06	6300.83			5909.76	7579.42	7155.69	6406.86	6048.17		6059.68	6813.87	6511.6	7922.59
	5090.28	5285.66	5268.49	7627.99	5410.69		5765	6780.54	5706.93	5173.06	4983.13			4233.27	5476.15	4857.38	5093.14	5210.29		5038.05	6283.44	5980.94	5072.75	4925.45			6392.7	7983.38	6409.35	7868.02	6413.99		6159.68	7453.41	8692.19	8856.43	6060.46			5563.49	6508.09	6963.46	6437.66	6471.1		6091.92	7771.74	9404.73	6647.71
	5153.55	8017.06	5085.3	7426.9	5446.79		5749.87	6199.93	5946.56	5478.62	5148.47			4880.51	5628.04	5248.52	6263.7	5873.51		4817.49	5403.94	5362.57	5785.94	4955.86			6291.02	7548.96	8105.17	7677.14	6811.89		6196.36	7505.38	7841.93	11828.1	6276.59			5983.63	7082.09	6639.42	6508.12	6421.05		5963.38	6903.48	8373.28	7608.64
	5595.39	4986.84	5643.86	6611.74	5339.25		5216.09	6132.73	5865.35	7831.26	5247.31			4572.51	5373.38	4988.69	4842.51	5378.74		5961.48	5768.54	5524.72	5536.81	5172.36			6277.77	6385.56	8138.73	9460.07	6450.99		6286.12	6990.4	8699.48	7431.9	6375.23			5801.09	6670.44	6501.02	6804.22	6427.99		6025.81	7716.22	8737.9	6763.9
	6175.88	7929.14	4945.75	5812.29	5659.1		5800.48	7235.21	5791.51	10327.2	5474.66			4743.86	6072.63	5147.25	5481.73	7462.61		6216.24	5939.93	4807.67	5113.81	4780.56			6661.86	6828.92	7013.45	7164.16	6429.2		6167.59	8284.3	7391.35	8648.75	6340.66			6000.89	6387.76	6920.34	8629.48	6497.97		5911.4	7398.89	8557.73	9654.77
	5507.64	5802.25	5262.08	5628.01	6938.34		5168.95	6624.99	4957.53	6935.51	5536.01			4573.35	5195.36	4845.18	5149.7	6073.56		5031.78	5769.18	5413.37	5080.6	5114.06			6366.25	7966.86	7783.89	7420.72	6542.32		6196.47	6874.15	7146.37	7386.52	6246.81			5578.17	6394.92	7228.2	6627.38	6343.23		6212.4	7969.21	7955.44	7508.36
	5470.04	7718.77	5224	5697.68	5772.91		7226.69	7068.3	5858.54	9239.05	4811.27			4464.28	5620.08	4821.12	4893.32	5448.3		5210.4	5821.17	6295.77	4979.24	5376.91			6456.66	7794.2	8831.94	7098.48	6382.71		6860.04	8830.53	7526.66	8296.13	6349.97			5788.67	7245.43	7277.41	6483.3	6475.48		6346.88	7437.87	8668.02	7339.42
	5086.71	7564.74	6438.26	6902.01	7051.06		5355.9	7158.41	5984.22	6756.73	5050.19			4878.16	7206.76	5275.02	4840.91	4999.86		4801.82	5081.27	5514.89	4848.38	4962.47			6392.03	7801.99	8601.06	7598.26	6613.6		6193.97	8246.27	8641.09	7710.41	6295.86			5881.71	6940.12	8274.56	6541.56	6438.97		6074.72	7178.83	8779.89	7484.89
	5008.49	7739.17	6699.54	6062.75	5464.18		5720.84	6795.19	5022.48	6938.74	7448.88			4744.16	5788.65	5052.15	4995.11	4908.51		4848.18	6343.78	5880.25	4978.83	4848.06			6343.46	7616.97	8336.45	8637.63	6533.02		6124.86	7275.05	6725.7	7662.19	6366.33			5945.34	6703.33	7037.34	6670.02	6491.93		6103.36	8940.11	7835.76	7804.45
	5388.24	6083.89	5623.82	6242.77	5231.5		6554.46	5722.32	6877.02	6154.91	5158.51			4791.61	5220.2	4846.1	4785.47	5300.36		4836.01	5925.89	5161.58	5174.29	4841.79			6321.74	7343.42	7014.16	8901.25	6579.06		6135.16	7020.97	8510.88	9348	6197.86			5902.79	6299.45	7359.02	6742.49	6450.24		6096.31	8454.12	7270.11	8104.5
	5169.67	5894.43	5768.51	5312.9	5227.49		4858.59	5545.64	5702.09	5506.97	5070.4			4696.6	6667.76	5116.48	5074.23	5137.71		5210.15	5905.23	5855.11	5096.35	5197.09			6258.11	7569.51	6429.47	7090.37	6579.55		6412.21	7789.93	7567.9	7513.6	6246.84			6025.25	6684.22	8217.27	6683.66	6436.21		5962.44	8622.13	8371.09	6671.51
	5792.05	6159.67	8986.93		5402.93		8024.65	7013.95	5808.39	8675.58	5327.06			5253.93	6138.7	5302.82	5011.57	5179.15		5489.36	6911	5898.23	5218.27	5511.71			6414.2	7100.88	8835.94		6574.88		7543.24	7327.26	7492.48	9177.08	6281.63			6070.47	7461.11	6260.72	7434.13	6502.87		6045.36	8940.42	8173.79	6917.5
	5827.23	5428.71	7407.4		7918.74		6089.5	6932.8	6005.06	8017.94	4866.82			4683.2	6991.64	4775.66	5006.12	4978.41		5363.75	7267.82	5399.38	4877.98	5135.67			6555.31	7412.78	7727.48		7151.13		6231.84	7622.41	8704.24	8382.33	6132.23			5915.8	7141.97	6856.11	7597.6	6397.44		6045.96	7372.98	7377.66	6657.83
	6050.31	6435.81	6445.37		6850.65		6289.56	5195.69	5988.56	10093.6	5365.03			5050	5412.47	5603.76	4758.48	5038.02		5118.71	6451.92	5081.03	5226.65	5115.4			6311.82	7130.07	8740.43		6674.25		7086.78	7722.73	8159.2	9792.71	6479.54			5999.25	6262.66	7054.21	6587.88	6458.18		6069.4	7157.48	7589.46	8199.01
	4875.48	9316.17	6229.04		5860.86		5295.82	6143.03	6225.18	6074.58	5158.01			5429.01	5910.99	5152.65	4933.26	4862.71		4929.5	5525.51	5508.2	10370.5	6266.27			6105.29	8346.46	8057.36		6501.34		6073.49	8490.53	8931.51	8104.62	6302.36			6016.81	7793.7	7984.8	6605.69	6586.21		6055.06	7162.63	8706.94	8984.62
	5729.45	8308.53	6498.08		6393.24		5611.47	8496.19	6328.14	5987.12	5042.91			4782.06	4933.47	5260.95	4943.92	5134.34		5487.58	5270.56	5081.4	5197.51	4732.72			6463.92	7812.51	8272.02		6681.32		6139.17	9970.62	8527.18	7805.15	6234.53			5933.37	6238.82	6319.92	6586.07	6439.51		6123.56	7422.73	7399.9	7302.32
	5466.91	9257.6	5570.23		5570.99		5553.7	6837.96	6810.59	6659.73	5405.33			5124.21	5591.03	4946.12	4939.58	4931.79		5414.28	5290.85	5318.03	5278.15	4938.24			6355.21	8785.53	7662.24		6906.86		6270.19	7482.02	7424.11	7630.02	6393.89			6042.4	6320.41	7284.34	7138.83	6582.31		6178.5	7055.97	8120.86	7627.16
	5887.18	6216.06	5353.05		5126.31		5050.09	6608.33	6054.05	9734.89	6802.03			4520.96	5711.5	4908.97	5411.47	4965.23		5040.29	6240.63	5366.21	5321.94	4919.64			6248.02	7184.65	7505.65		6706.38		6144.43	8331.03	7798.04	9472.75	6495.63			5820.11	6777.45	6246.16	7500.81	6343.91		6329.06	8140.14	7520.7	7712.53
	5142.2	7120.83	5792.81		5597.19		5202.81	7154.02	8397.55	7068.17	5955.06			4878.03	5249.07	5230.58	4984.02	5152.14		4977.39	5938.4	5277.92	5223.19	5174.12			6367.85	8234.08	7826.63		7017.32		6245.73	8174.31	7524.21	7889.19	6922.21			6017.74	6308.51	7231.34	6670.39	6399.1		6240.34	7070.92	8304.06	7355.13
	5776.54	7363.51	5393.38		7779.64		5109.57	8085.24	6367.12	5730.24	5452.44			5085.82	5127.03	4801.9	5445.15	5946.93		5369.69	5557.16	5760.23	5411.65	5307.72			6307.06	7830.31	8026.57		7127.67		6256.02	8748.11	8465.12	7878.16	6534.57			6128.25	6117.89	6635.16	8362.72	6799.54		6006.67	7231.59	7967.82	7965.38
	5216.68	6577.03	6148.58		6543.87		6371.54	4985.1	8851.52	6386.51	5353.49			4911.06	5471.07	5246.47	5311.72	5487.5		4764.09	5421.59	5812.12	5000.17	5208.48			6311.26	7544.24	7754.6		7346.58		7366.58	7094.43	9923.04	8724.52	6575.49			6176.15	6230.02	7364.54	6848.99	6757.81		5913.15	6946.76	8924.66	7629.28
	4715.13	5579.67	5578.73		5870.73		5057.56	6846.89	5590.16	5835.04	5359.96			5603.08	5478.95	4789.17	5201.22	5211.18		4859.5	5014.95	5080.9	5505.3	5026.78			6079.65	7366.95	7157.2		6957.97		6237.96	7910.08	10917.6	8755.77	6401.58			6058.49	6256.97	6412.46	6924.85	6611.02		5954.33	7520.71	7954.44	8236.98
	4963.25	6492.55	5591.86		5756.79		5177.7	6472.86	7762.69		5815.1			5407.47	5456.92	5156.63	5259.35	5946.87		4892.58	6038.99	5344.17	5351.74	7154.04			6445.64	7281.1	8170.72		6934.59		6276.79	7766.26	10382		6473.23			5986.59	6232.18	6521.89	7557.47	6475.57		5956.24	7052	8466.89	7581.81
	5832.85	6002.65	5601.06		6302.54		5017.92	8404.44	6735.52		5249.3			4797.42	5309.84	6772.33	5047.35	5057.28		5001.2	6825.83	5330.31	5386.65	5119.1			6398.36	7404.45	8362.15		6847.15		6271.8	7803.65	9297.54		6386.73			6544.02	6259.01	6563.58	6776.39	6594.8		6088.21	7860.91	7265.18	7836.04
	5867.71	6653.73	5919.61		5699.33		5364.53	9110.12	6787.17		5500.65			4830.5	5311.06	5165.75	5556.12	4908.82		5216.09	6586.02	6027.89	5073.84	4860.44			6252.49	7213.72	8472.89		6815.57		6269.91	8641.25	9158.34		6488.02			5981.09	6186.26	7136.36	7934.02	6499.93		5981.7	8162.1	9056.19	7505.17
	5266.45	6190.88	6582.14		5486.9		5080.14	5744.83	5512.44		5126.31			4933.22	5455.22	4925.04	5387.84	5313.8		4886.56	5616.56	5503.24	5308.42	4787.92			6430.53	7389.46	8172.67		6865.97		6201.43	7402.68	9091.11		6402.6			5948.85	6192.28	7122.82	7816.38	6726		5933.19	7036.16	7536.8	6980.79
	5385.73	5485.7	6905.11		6473.35		5198.15	7178.83	6335.28		5703.31			4949.25	4661.6	5333.68	6705.4	5182.32		5307.05	6048.01	5982.18	5496.4	5025.87			6430.09	7072.88	8927.24		6689.02		6293.92	7637.72	9499.03		6448.39			6135.15	6272.52	7457.97	7871.7	6593.21		5956.21	7514.43	9225.93	7420.64
	5631.15	5218.5	6213.34		6725.94		5441.65	6605.96	5871.47		6327.75			4752.83	5389.29	5152.65	5454.03	5028.5		5252.3	4658.18	5308.72	5369.52	5090.31			6450.81	6845.04	7935.13		6862.43		6155.52	7314.24	10691.8		6445.87			6086.52	6215.85	7813.8	8271.21	6561.34		6193.58	6809.49	7449.03	7643.96
	5615.59	5801.51	8738.13				7880.99	6807.34	7439.23		5324.25			5046.52	4756.07	5087.16	5327.82	5563.27		6555.62	5522.16	5192.27	5424.68	4965.39			6484.58	7371.18	8624.54				7093.14	8491.65	11067.5		6357.84			6091.41	6237.77	6676.12	7953.38	6608.37		6248.19	7778.34	7666.59	7734.19
	5816.88	5420.05	6553.9				6632.54	6443.68	6100.58		7450.63			5038.8	4699.31	5208.48	5195.26	5111.78		5325.68	6093.51	4979.53	5185.23	4897.64			6371.01	7000.12	8354.52				6256.63	7271.89	10914.4		7297.16			5936.17	6218.24	8103.47	6923.43	6558.42		6093.15	8018.82	7347.49	7519.44
	5514.78	6372.64	5795.47				5524.26	6895.05	6690.02		6131.59			4961.43	4757.24	4960.4	5361.39	5299.89		4880.63	5487.96	5127.64	7069.71	5049.42			6377.5	7157.02	7953.58				6488.47	8455.66	8776.27		6506.98			5948.23	6312.02	6233.61	7038.92	6696.15		6055.74	7002.95	7794.99	9059.99
	15341.5	5687.57	8549.96				5561.98	6803.01	5985.45		5677.1			4325.85	5092.24	5372.18	5490.56	4937.84		5207.02	5999.93	5313.59	5378.83	5006.29			6769.68	7340.09	8236.03				6093.68	7902.15	9925.29		6797.15			5726.43	6225.4	7513.83	7029.93	6501.34		6032.24	7167.08	7070.19	8562.52
	6496.59	8571.92	7085.57				5268.06	6246.48	6263.25		5197.51			4733.55	5176.99	5855.17	5409.62	5003.97		5229.18	5832.96	5199.5	5443.26	4917.44			6444.9	7908.32	9050.36				6150.54	7444.83	7918.93		6460.56			6029.63	6329.97	7907.1	6996.69	6461.34		6111.45	7451.2	8199.43	7012.07
	6122.81	6488.32	6007.73				5513.13	7382.22	5457.58		7573.83			4951.68	5901.56	5325.43	5135.18	5163.93		6135.19	6239.5	5926.12	6271.04	5036.17			6421.48	7294.11	9330.23				6194.68	7883.61	8849.27		7069.3			6059.47	6320.92	7519.27	6854.2	6529.87		6038.68	6878.57	8061.56	8108.54
	5621.6	5813.19	7135.72				4947.25	7383.05	7456.81		8436.46			5088.63	5226.41	5747.65	5049.59	5130.98		6294.11	6480.34	4890.86	5429.4	5069.4			6178.44	7119.55	8223.05				5811.9	7704.36	8588.37		7142.53			6212.76	6280.28	7614.82	6941.34	6404.02		6158.02	8186.19	6438.56	7947.65
	5361.83	6138.14	6908.51				6051.98	6801.63	5817.57		5342.03			5277.18	5169.78	5227.93	5081.73	5013.43		5093.82	6305.21	4805.97	5195.55	5633.24			6370.53	7139.53	8228.65				6374.55	7370.49	7916.58		6473.34			5978.24	6224.6	7132.08	7007.84	6565.82		5891.8	7180.23	6786.02	6999.76
	5907.47	6858.55	8780.7				6570.33	7010.64	5161.86		5355.82			4686.68	4985.64	5606.5	5649.11	5511.59		5683.24	6189.51	5649.36	5589.98	6091.96			6498.95	7650.62	9317.12				6197.36	7473.52	7405.05		6525.72			5953.3	6230.84	7442.81	7234.52	6791.95		6027.62	7995.61	9719.68	8490.88
	5195.69	5715.22	6862.7				6201.35	5687.91	5741.62		5691.23			5097.31	5237.84	5341.96	5464.35	5291.22		5343.23	5802.5	6011.01	5669.41	5176.83			6516.67	8033.98	7896.83				6266.4	7112.76	8762.19		6589.9			6262.88	6817.3	7597.45	7954.7	6644.61		6045.02	7231.24	8374.34	7639.13
	4667.99	6589.6	6278.49				4893.13	6114.07	6268.91		5462.35			5303.67	4922.96	5586.81	5503.19	5197.75		4715.28	5628.59	5218.23	5541.53	5185.32			5946.31	7144.71	8421.68				6283.19	7344.98	8188.24		6484			5983.15	6268.92	8040.22	7158.59	6568.56		5915.69	6834.03	7496.68	7908.52
	4777.9	6216.2	5395.19				7248.85	5891.78	6025.61		5375.67			5080.84	4766.61	5604.45	5439.75	6382.31		4693.72	5507.32	5997.97	5386.78	5155.77			6276.03	7024.35	7135.42				6425.07	7389.7	8820.06		6557.71			6103.45	6306.24	7707.35	7041.72	6871.56		6096.19	7559.77	8686.91	8260.25
	4990.94	7520.4	6336.36				8999.81	6574.04	6367.17		5552.34			4812.88	4965.15	4922.61	5395.69	5517.67		5743.15	6414.23	5727.95	5627.42	6423.08			6413.34	7747.42	7215.97				7530.05	7448.38	7967.44		6640.37			5982.06	6432.25	6922.48	7039.32	6975.76		6674.07	7226.19	7999.8	8904.29
	4770.09	6647.78	5310.6				7949.02	7269.21	6060.11		5266.07			4995.2	5132.24	5814.89	5083.89	5277.99		5357.53	7101.96	5740.58	5878.65	5831.24			6146.26	7403.07	7470.12				6466.7	7392.1	8893.93		6400.86			5892.08	6331.21	7985.88	6908.65	6693.1		5995.51	7917.99	8113.54	8235.03
	5194.58	6981.47	6569.75				5739.72	6273.96	8635.35		5582.13			4991.75	4957.88	5374.13	5365.04	5294.52		5043.22	7196.68	5399.36	5345.92	5315.57			6565.29	7674.59	9446.58				6477.99	7560.19	8835.9		6606.33			6007.64	6482.41	6889.96	7002.07	6712.84		6179.51	8235.81	7621.94	7753.08
	5606.29	6378.24	5959.64				7633.97	7014.72	8250.82		6074.7			5126.63	5216.27	5597.43	6246.05	5425.88		6350.21	4734.03	5829.24	5574.12	5343.56			6501.43	7098.38	8934.36				7443.89	9748.27	7732.94		6460.98			6084.8	6380.53	7885.01	7263.06	6723.46		6890.61	7185.08	8368.19	8374.91
	5633.59	5997.28	5988.24				6077.69	7235.91	7078		6152.24			4906.77	5370.38	5352.6	6810.94	5250.48		5688.2	5776.9	6287.98	5358.24	5312.92			6469.03	7183.79	7942.31				6419.81	9204.8	8206.99		6408.2			6238.29	7170.88	7969.99	8426.49	6759.82		6505.91	7350.79	8835.87	7725.87
	4894.74	5927.2	6194.11				7493.91	8619.81	5657.28		5232.95			4973.63	6270.81	4907.42	6329.49	5584.92		5150.54	5069.99	6045.16	7135.29	4952.92			6582.73	6948.57	8387.54				6413.53	7568.28	8526.57		6553.66			6030.3	8179.46	7184.26	7665.95	6738.01		6103.25	6965.31	8709.62	7455.67
	5450.61	5724.21	6020.69				5292.18	5789.84	5815.15		5748.03			4885.75	4889.45	5186.13	5941.25	5405.93		5848.9	5620.3	5232.96	5579.11	4888.37			6437.47	7101.08	8901.11				6267.67	8592.84	7798.6		6836.92			6517.43	6223.72	7875.69	7764.16	6820.5		6056.51	7434.67	7839.09	8365.56
	5724.48	6586.4	7244.83				6597.21	6991	6599.1		6588.46			5468.35	4920.27	6047.38	5234.33	5302.52		5023.82	5445.33	5693.87	5564.25	5004.64			6416.8	7081.54	9371.87				6531.06	7799.28	8320.22		7012.14			6082.61	6585.79	7822.19	7413.71	6815.45		6062.49	7306.37	8102.92	7881.16
	5106.89	6173.64	7931.74				6633.86	7756.15	6103.75		5315.34			5341.51	5112.75	5183.05	5351.53	5289.31		5499.83	5755.28	6259.68	5568.07	4955.23			6470.1	7158.6	8906.84				6452.03	8354.91	8067.05		6715.66			6111.38	6472.66	8136.81	8550.83	6736.34		6021.94	8052.96	8775.62	8458
	5034.78	9009.55	6234.05				6812.14	6823.01	5245.12		5627.1			5341.58	5059.23	5788.22	6226.53	6012.53		5123.2	5561.69	5582.59	5390.12	5518.7			6219.59	9012.68	7343.89				6711.01	8247.06	7724.02		6601.73			6077.41	6968.46	7832.8	7863.64	7062.02		6224.03	7985.28	8272.01	7363.64
	5196.93	5925.82	6008.2				6220.62	6752.46	6042.34		7053.57			5033.66	5559.77	6046.81		5561.35		5998	6389.02	5687.84	5583.35	5782.77			6272.89	8240.19	8902.64				6570.92	7391.46	8009.58		6532.86			6056.51	7090.32	8241.24		7009.29		6673.26	8200.5	7841.14	7525.85
	5201.72	6780.19	6480.75				5649.58	7754.79	7639.55		8060.98			4842.25	4964.52	5329.17				4908	6550.58	5997.28	6368.18	5490.59			6614.15	8116.45	7582.97				6529.93	8587.22	7965.3		19714.4			5957.18	6572.11	7497.02				6163.95	7279.37	8659.52	7674.01
[truncated: 674 more rows]
[truncated: 1 more columns]
